# Supplementary material for: REACTIN: Regulatory activity inference of transcription factors underlying human diseases with application to breast cancer
Source: BMC Genomics. 2013 Jul 26;14:504. doi: 10.1186/1471-2164-14-504 (PMC3750236; doi:10.1186/1471-2164-14-504)
Supplement: Additional file 1: Table S1 — Breast cancer datasets used in this study. [file 1471-2164-14-504-S1.xls]

## Sheet: Sheet1
Dataset ID	Array type	ER+	ER-	Reference	Pubmed ID
Hess	One channel oligo	82	51	Hess et al.	16896004
Mill	One channel oligo	213	34	Miller et al.	16141321
Minn	One channel oligo	57	42	Minn et al.	16049480
Veer	Two channels cDNA	53	44	van't Veer et al.	11823860
Wang	One channel oligo	209	77	Wang et al.	15721472
Chin	One channel oligo	75	43	Chin et al.	17157792
Vijv	Two channels cDNA	202	58	van de Vijver et al.	12490681
Rich	One channel oligo	15	24	Richardson et al.	16473279
Ivsh	One channel oligo	211	34	Ivshina et al	17079448
TCGA	Two channels cDNA	353	109	TCGA	23000897
