# Supplementary material for: REACTIN: Regulatory activity inference of transcription factors underlying human diseases with application to breast cancer
Source: BMC Genomics. 2013 Jul 26;14:504. doi: 10.1186/1471-2164-14-504 (PMC3750236; doi:10.1186/1471-2164-14-504)
Supplement: Additional file 2: Table S2 — Activity differences of TF profiles between ER+ and ER- breast cancer samples in 10 datasets. In each dataset, the top 10 TF profiles are shown. Significant profiles (FDR<0.25) are highlighted in blue color. [file 1471-2164-14-504-S2.xls]

## Sheet: TableS_BASE_results.txt
the Chin data
TF	RAS	Location	P-value	FDR
Haib_T47d_Eralphaa_Gen1h	5.6026	0.245132	0	0.0284999
Haib_T47d_Eralphaa_Estradia1h	5.60264	0.245132	0	0.0569994
Haib_Ecc1_Eralphaa_Estradia1h	4.53708	0.208297	0.002	0.503332
Sydh_Helas3_Brf1	0.248012	0.306701	0.55	0.901711
Sydh_Helas3_Max	-0.444966	0.687862	0.469	1
Haib_K562b_cl3	-1.2795	0.350816	0.326	1
Sydh_Mcf7_Hae2f1	-0.891683	0.720312	0.384	1
Sydh_Gm12878_Brca1c	-1.27622	0.676373	0.325	1
Sydh_K562_Stat2_Ifna6h	-1.91762	0.756797	0.207	1
Haib_Gm12878_Atf3	-0.259583	0.0187686	0.574	0.884094
the Desm data
TF	RAS	Location	P-value	FDR
Haib_T47d_Eralphaa_Gen1h	5.10405	0.0935966	0	0.201499
Haib_T47d_Eralphaa_Estradia1h	5.10409	0.0935966	0	0.201499
Broad_Huvec_Ctcf	2.32691	0.0822577	0.046	0.516697
Sydh_H1hesc_Usf2	2.32696	0.2735	0.079	0.516697
Haib_Sknshra_Usf1	2.27436	0.265401	0.072	0.519798
Sydh_Gm12878_Rad21	2.28257	0.078613	0.113	0.520462
Sydh_Hepg2_Hnf4a_Forskln	2.20997	0.0949127	0.133	0.521673
Haib_Ecc1_Gr	2.21323	0.219691	0.122	0.52467
Sydh_Hepg2_Usf2	2.25584	0.055429	0.084	0.524968
Broad_Gm19240_Ctcf	2.28415	0.267072	0.101	0.525348
the Hess data
TF	RAS	Location	P-value	FDR
Haib_T47d_Eralphaa_Gen1h	6.57303	0.189242	0	0.00199999
Haib_T47d_Eralphaa_Estradia1h	6.57317	0.189242	0	0.00399996
Haib_Ecc1_Eralphaa_Estradia1h	4.61598	0.11159	0	0.211749
Haib_T47d_Foxa1_Dmso2	4.68253	0.231983	0	0.238999
Haib_T47d_Gata3_Dmso2	4.3194	0.245887	0.004	0.399399
Haib_K562_Zbtb33	1.55738	0.57155	0.272	0.414126
Sydh_Gm12878_Irf3	1.56202	0.218809	0.264	0.414219
Uw_Hcfaa_Ctcf	1.54866	0.481513	0.213	0.415026
Sydh_Mcf7_Hae2f1	1.56439	0.550301	0.279	0.415093
Uw_Werirb1_Ctcf	1.47559	0.0880942	0.256	0.415235
the Ivsh data
TF	RAS	Location	P-value	FDR
Haib_T47d_Eralphaa_Gen1h	6.44118	0.128527	0	0.0169999
Haib_T47d_Eralphaa_Estradia1h	6.44116	0.128527	0	0.0169999
Haib_Ecc1_Eralphaa_Estradia1h	5.04656	0.167196	0	0.232999
Haib_A549_Ctcf	1.15962	0.069922	0.347	1
Haib_A549_Ctcf_Etoh02	1.35088	0.069922	0.29	1
Haib_A549_Gr_Dexb	2.80187	0.300684	0.053	1
Haib_A549_Gr_Dexc	2.09507	0.16397	0.163	1
Haib_A549_Gr_Dexd	1.23678	0.173649	0.331	1
Haib_A549_GrEtoh02	0.587309	0.655976	0.477	1
Haib_A549_Gr_Dexa	2.24904	0.165511	0.139	1
the Minn data
TF	RAS	Location	P-value	FDR
Haib_T47d_Eralphaa_Gen1h	7.26196	0.172424	0	0
Haib_T47d_Eralphaa_Estradia1h	7.26196	0.172424	0	0
Haib_T47d_Foxa1_Dmso2	6.2208	0.229494	0	0.00399999
Haib_T47d_Gata3_Dmso2	6.01339	0.171392	0	0.00574999
Haib_T47d_P300_Dmso2	5.19398	0.304596	0.001	0.0863998
Haib_Ecc1_Eralphaa_Estradia1h	5.07285	0.101997	0	0.0943332
Haib_T47d_Eralphaa_Dmso2	4.42386	0.230587	0.008	0.30175
Haib_Ecc1_Eralphaa_Gen1h	4.45344	0.20102	0	0.323428
Broad_Gm12878_Ctcf	2.24891	0.212252	0.083	0.42375
Sydh_Helas3_Irf3	2.23792	0.291057	0.155	0.425481
the Rich data
TF	RAS	Location	P-value	FDR
Haib_T47d_Eralphaa_Gen1h	5.74647	0.196449	0.001	0.0809996
Haib_T47d_Eralphaa_Estradia1h	5.74653	0.196449	0.001	0.161998
Haib_Ecc1_Eralphaa_Estradia1h	5.13466	0.117953	0.001	0.293332
Broad_Gm19239_Ctcf	1.65794	0.280151	0.238	0.631761
Haib_K562_Egr1	1.67175	0.238788	0.242	0.633025
Broad_Fibrobl_Ctcf	1.66325	0.368778	0.235	0.633272
Haib_Hepg2_Foxa1	2.9731	0.150765	0.057	0.634311
Broad_Gm12892_Ctcf	1.67202	0.202073	0.235	0.636917
Haib_Gm12878_Usf1	1.67709	0.240322	0.234	0.638219
Haib_H1hesc_Jund	1.71269	0.251754	0.228	0.640513
the Veer data
TF	RAS	Location	P-value	FDR
Haib_T47d_Eralphaa_Gen1h	6.42353	0.173729	0	0.00549997
Haib_T47d_Eralphaa_Estradia1h	6.42365	0.173729	0	0.0109999
Haib_T47d_Foxa1_Dmso2	5.42705	0.174152	0	0.0359999
Haib_T47d_Gata3_Dmso2	5.26338	0.174152	0	0.0389999
Haib_T47d_P300_Dmso2	4.37228	0.179858	0.002	0.266399
Haib_Hepg2_Foxa1	3.90484	0.158301	0.001	0.413124
Haib_T47d_Eralphaa_Dmso2	3.94617	0.247068	0.012	0.437857
Haib_Ecc1_Eralphaa_Estradia1h	4.00624	0.12607	0	0.456666
Broad_Mcf7_Cmyc_Estro	1.70959	0.63743	0.206	0.69538
Broad_H1hesc_Ctcf	1.71015	0.106309	0.184	0.700608
the Vijv data
TF	RAS	Location	P-value	FDR
Haib_T47d_Eralphaa_Gen1h	7.02429	0.187807	0	0
Haib_T47d_Eralphaa_Estradia1h	7.02456	0.187807	0	0
Haib_Ecc1_Eralphaa_Estradia1h	5.01979	0.0594008	0	0.0986663
Haib_T47d_Foxa1_Dmso2	4.4315	0.201587	0.004	0.319249
Haib_Ecc1_Eralphaa_Gen1h	4.01823	0.0588788	0	0.618999
Haib_T47d_Gata3_Dmso2	3.78235	0.189164	0.015	0.823832
Sydh_K562_Ccnt2	-2.26201	0.7886	0.12	0.6645
Sydh_Huvec_Cfos	-1.78992	0.871907	0.199	0.703553
Sydh_Helas3_Baf170	-1.92059	0.805825	0.19	0.689323
Sydh_Mcf10aes_Stat3_Tam	-4.02958	0.886731	0.009	0.532285
the Wang data
TF	RAS	Location	P-value	FDR
Haib_T47d_Eralphaa_Gen1h	6.53809	0.135207	0	0.00349998
Haib_T47d_Eralphaa_Estradia1h	6.53812	0.135207	0	0.00699993
Haib_T47d_Gata3_Dmso2	4.87395	0.188999	0.006	0.1416
Haib_T47d_Foxa1_Dmso2	5.07593	0.188756	0.003	0.142
Haib_Ecc1_Eralphaa_Estradia1h	4.95323	0.0941655	0	0.14575
Haib_Ecc1_Eralphaa_Gen1h	3.9285	0.126343	0.005	0.872499
Uw_Hl60_Ctcf	-1.04185	0.70445	0.365	0.900582
Haib_H1hesc_Sin3ak20	0.734574	0.232894	0.454	0.921059
Broad_Gm19239_Ctcf	-0.917436	0.0345456	0.417	0.801489
Haib_A549_Gr_Dexd	0.724519	0.281222	0.444	0.923775
the TCGA data
TF	RAS	Location	P-value	FDR
Haib_T47d_Eralphaa_Gen1h	7.18407	0.848722	0	0.00299999
Haib_T47d_Eralphaa_Estradia1h	7.18403	0.848722	0	0.00299999
Haib_T47d_Foxa1_Dmso2	5.41706	0.824543	0.001	0.131333
Haib_T47d_Gata3_Dmso2	4.83236	0.723628	0.004	0.359499
Uw_Hl60_Ctcf	1.41205	0.940742	0.266	0.766379
Uw_Werirb1_Ctcf	1.42462	0.940742	0.284	0.768265
Sydh_Gm12878_Ctcf	1.41657	0.0962165	0.27	0.768395
Haib_Hepg2_Sp1	1.39262	0.62904	0.289	0.76869
Haib_Gm12878_Zeb1	1.45435	0.829053	0.266	0.770503
Haib_Gm12878_Pbx3	1.39763	0.622526	0.271	0.770662
