# Supplementary material for: REACTIN: Regulatory activity inference of transcription factors underlying human diseases with application to breast cancer
Source: BMC Genomics. 2013 Jul 26;14:504. doi: 10.1186/1471-2164-14-504 (PMC3750236; doi:10.1186/1471-2164-14-504)
Supplement: Additional file 3: Table S3 — Activity differences of TF profiles between different breast cancer subtypes and normal breast tissue in Ma dataset. The data contains 6 pairs of comparison: ISE vs. NE, INVE vs. NE, ISE+INVE vs. NE, ISS vs. NS, INVS vs. NSS, and ISS+INVS vs. NS. NE: normal epithelium; NS: normal stroma; ISE: in situ epithelium; INVE: invasive epithelium; ISE: in situ stroma; INVS: invasive stroma. [file 1471-2164-14-504-S3.xls]

## Sheet: ISE vs. NE
TF	RAS	Location	P-value	FDR
Sydh_Helas3_E2f4	7.54062	0.166423	0	0
Sydh_K562b_E2f4	6.86399	0.163663	0	0
Sydh_K562_Stat1_Ifna30	6.95604	0.13815	0	0
Sydh_K562_Stat1_Ifna6h	7.60231	0.171604	0	0
Sydh_K562_Stat2_Ifna30	7.30126	0.139221	0	0
Sydh_K562_Stat2_Ifna6h	7.13697	0.171604	0	0
Sydh_Helas3_E2f1	6.04843	0.137475	0	0.000857142
Sydh_K562_Stat1_Ifng6h	5.76791	0.153357	0	0.003
Sydh_Mcf7_Hae2f1	5.55472	0.178869	0	0.00409091
Sydh_Helas3_Irf3	5.5554	0.133701	0	0.0045
Haib_T47d_Eralphaa_Dmso2	5.46515	0.140854	0	0.00475
Sydh_K562_Gtf2f1	5.45003	0.0966434	0	0.00476923
Sydh_K562_Stat1_Ifng30	5.5715	0.153244	0	0.00477777
Sydh_K562_Mafk	5.14875	0.151892	0	0.0104118
Sydh_K562_Nfya	5.20032	0.132744	0	0.0107143
Sydh_K562_Nfyb	5.17941	0.132744	0	0.0107333
Sydh_K562_Nelfe	5.15436	0.0965871	0	0.010875
Sydh_Helas3_Baf170	5.10607	0.172167	0.005	0.0114444
Haib_K562_Sp1	5.06646	0.1328	0	0.0118947
Sydh_Helas3_Stat1_Ifng30	5.00667	0.141417	0.001	0.0142
Sydh_Helas3_Hae2f1	4.95327	0.146767	0.003	0.0165238
Haib_T47d_Eralphaa_Gen1h	4.86028	0.168281	0.002	0.0209565
Haib_T47d_Eralphaa_Estradia1h	4.86025	0.168281	0.002	0.0209565
Sydh_K562_Cfos	4.84403	0.132744	0	0.0210833
Haib_K562b_claf1	4.77256	0.0966434	0	0.0243461
Broad_Mcf7_Cmyc_Estro	4.7839	0.193456	0.002	0.02444
Sydh_K562_Irf1_Ifna30	4.75846	0.172787	0	0.0244815
Sydh_K562_Brf2	4.73732	0.153244	0	0.02475
Sydh_Helas3_Cfos	4.61429	0.130998	0.001	0.0329667
Sydh_K562_Cjun_Ifna6h	4.62289	0.150315	0	0.0332759
Haib_Hepg2_Sp1	4.55654	0.278441	0.006	0.0371935
Haib_Hepg2_Sin3ak20	4.51664	0.201509	0.01	0.0402812
Sydh_Helas3_Brg1	4.4979	0.141192	0.006	0.0412424
Sydh_Helas3_Baf155	4.47398	0.141192	0.01	0.0429706
Haib_T47d_P300_Dmso2	4.46103	0.165465	0.012	0.0431428
Sydh_K562_Brf1	4.44248	0.151892	0.001	0.0444722
Sydh_K562_Cjun_Ifng30	4.41748	0.150315	0.004	0.0446316
Sydh_K562_Bdp1	4.4275	0.113877	0	0.0447027
Haib_K562_Taf7	4.39154	0.0920815	0.003	0.0463333

## Sheet: INVE vs. NE
TF	RAS	Location	P-value	FDR
Haib_Gm12878_Sp1	6.46039	0.273823	0	0
Haib_Hepg2_Sin3ak20	6.833	0.283285	0	0
Haib_K562_Sp1	6.50926	0.266896	0	0
Haib_T47d_Eralphaa_Gen1h	6.52636	0.186247	0	0
Haib_T47d_Eralphaa_Dmso2	6.50001	0.26453	0	0
Haib_T47d_Eralphaa_Estradia1h	6.52647	0.186247	0	0
Sydh_Helas3_Baf170	6.49607	0.264587	0	0
Sydh_Helas3_E2f1	7.53208	0.264418	0	0
Sydh_Helas3_E2f4	8.96696	0.185064	0	0
Sydh_Helas3_Irf3	6.64284	0.266783	0	0
Sydh_Helas3_Stat1_Ifng30	6.48158	0.279286	0	0
Sydh_K562b_E2f4	8.58812	0.266783	0	0
Sydh_K562_Nfya	6.86762	0.273823	0	0
Sydh_K562_Nfyb	6.63591	0.266783	0	0
Sydh_K562_Stat1_Ifna30	7.81246	0.307445	0	0
Sydh_K562_Stat1_Ifna6h	7.67924	0.278948	0	0
Sydh_K562_Stat2_Ifna30	8.01609	0.31747	0	0
Sydh_K562_Stat2_Ifna6h	6.9065	0.316175	0	0
Sydh_Mcf7_Hae2f1	6.95518	0.275513	0	0
Haib_Gm12878_Sin3ak20	6.31567	0.279399	0	0.0001
Sydh_K562_Irf1_Ifng6h	6.15189	0.284129	0	0.000130435
Sydh_Helas3_Hae2f1	6.1579	0.26836	0	0.000136364
Sydh_K562_Cfos	6.22629	0.273823	0	0.000142857
Haib_Hepg2_Sp1	6.06224	0.288297	0	0.000166667
Haib_H1hesc_Sp1	6.00795	0.273823	0	0.00024
Sydh_Helas3_Brg1	5.98523	0.264587	0	0.000269231
Sydh_Helas3_E2f6	5.96196	0.264418	0	0.000296296
Sydh_Helas3_Mxi1bhlh	5.93606	0.264587	0	0.000321428
Broad_Mcf7_Cmyc_Estro	5.91479	0.197511	0	0.000344827
Sydh_K562_Stat1_Ifng6h	5.84116	0.305362	0	0.000466667
Haib_K562_Six5	5.72604	0.281595	0	0.000514286
Sydh_Helas3_Baf155	5.74912	0.264587	0.001	0.000529412
Haib_K562b_claf1	5.76548	0.271345	0	0.000545454
Haib_T47d_P300_Dmso2	5.81865	0.275907	0	0.000548387
Sydh_K562_Cjun_Ifna6h	5.79245	0.275456	0	0.0005625
Sydh_K562_Stat1_Ifng30	5.68953	0.305362	0	0.000611111
Sydh_K562_Cjun_Ifng30	5.6822	0.274668	0	0.000648648
Sydh_Helas3_Cfos	5.59172	0.266783	0	0.00085
Haib_K562_Sin3ak20	5.56841	0.266614	0	0.000853658
Sydh_K562_Mafk	5.60136	0.244762	0	0.000871795
Sydh_Gm12878_Cfos	5.6099	0.273823	0	0.000894737
Sydh_Helas3_Nrf1	5.4834	0.264418	0	0.00111905
Sydh_Hepg2_Srebp1	5.44483	0.28289	0.001	0.00125
Sydh_K562_Irf1_Ifna30	5.43165	0.274724	0	0.00126667
Haib_K562_Elf1	5.44681	0.332451	0	0.00127907
Haib_K562_Ets1	5.41135	0.287171	0.001	0.00128261
Sydh_Helas3_Gtf2f1rap	5.397	0.26453	0	0.00131915
Sydh_K562_Mxi1bhlh	5.3561	0.263798	0	0.0014898
Sydh_K562_Cjun_Ifng6h	5.35827	0.274668	0	0.0015
Haib_A549_GrEtoh02	5.32278	0.257321	0	0.00153846
Sydh_Hepg2_Srebp2	5.33246	0.236089	0.001	0.00154
Sydh_Helas3_Brf2	5.32516	0.264587	0	0.00156863
Haib_H1hesc_Sin3ak20	5.26756	0.284298	0	0.00181132
Sydh_K562_Brf2	5.23531	0.264699	0	0.00209259
Sydh_Helas3_Gcn5	5.20311	0.264587	0.001	0.00236364
Sydh_Helas3_Ap2gamma	5.17324	0.264361	0.001	0.00260714
Sydh_K562b_E2f6	5.14583	0.278948	0	0.00294737
Haib_T47d_Gata3_Dmso2	5.11091	0.314767	0.001	0.00331034
Haib_Hepg2_Elf1	5.08038	0.281313	0.004	0.00359322
Sydh_K562_Sirt6	5.07435	0.285481	0	0.0036
Sydh_K562_Nrf1	5.04531	0.271176	0	0.00385484
Haib_K562_Egr1	5.05148	0.398682	0.001	0.00386885
Sydh_K562_Cjun	5.02922	0.268754	0.002	0.00401587
Haib_Gm12892_Pax5	5.0106	0.332057	0	0.00429687
Haib_K562_E2f6h50	4.97888	0.278723	0	0.00459091
Sydh_K562_Gtf2f1	4.97476	0.263629	0	0.00459701
Sydh_Helas3_Ap2alpha	4.98596	0.264361	0.003	0.00461538
Sydh_Hepg2_Pgc1a_Forskln	4.94835	0.25276	0.008	0.00495588
Broad_Mcf7_Cmyc	4.94044	0.23164	0	0.00501449
Haib_Gm12878_Six5	4.92193	0.284692	0	0.00519718
Haib_K562_Taf7	4.92315	0.237159	0	0.00524286
Sydh_Helas3_Elk4	4.90626	0.25321	0.001	0.00531507
Sydh_Gm12878_Znf143	4.90894	0.284073	0	0.005375
Sydh_K562_Nelfe	4.86218	0.264699	0.001	0.006
Haib_Gm12891_Pax5	4.84985	0.275456	0.001	0.00617333
Haib_Hepg2_Bhlhe40	4.79883	0.228148	0.006	0.0071282
Sydh_Helas3_Max	4.80027	0.264305	0	0.0071948
Sydh_K562_Bdp1	4.80454	0.240313	0	0.00723684
Sydh_K562_Brf1	4.77811	0.263798	0	0.00739506
Haib_Gm12878_Ets1	4.78432	0.300462	0	0.00743038
Sydh_Hepg2_Srebp1	4.77879	0.240989	0.002	0.0074875
Sydh_Helas3_Cmyc	4.76641	0.264474	0.002	0.00759756
Haib_H1hesc_Six5	4.75041	0.281595	0	0.00790361
Sydh_Helas3_Ini1	4.74005	0.264587	0.006	0.00807059
Haib_Gm12878_Pax5	4.74162	0.328171	0.001	0.00808333
Sydh_Helas3_Tf3c110	4.72721	0.266501	0.002	0.0081954
Sydh_Gm12878_Stat1	4.7294	0.284467	0.004	0.0082093
Broad_Hepg2_Cmyc	4.71728	0.254111	0.006	0.00836364
Sydh_K562_Ccnt2	4.7032	0.271514	0.001	0.00861798
Haib_Gm12878_Elf1	4.69322	0.389221	0.009	0.00871111
Sydh_Gm12878_Irf3	4.65968	0.249662	0.001	0.00961538
Sydh_Hepg2_Cebpb__Forskln	4.64579	0.252872	0.002	0.00998913
Haib_K562_Gata2	4.62512	0.274555	0	0.0103871
Sydh_Hepg2_Hsf1_Forskln	4.60797	0.303954	0.013	0.0108404
Sydh_Gm12878_Nrf1	4.59384	0.284636	0	0.0109794
Broad_Helas3_Cmyc	4.60108	0.264699	0.001	0.011
Sydh_Hepg2_Nrf1	4.59479	0.283622	0.004	0.0110521
Haib_Gm12878_Zeb1	4.56824	0.282721	0.015	0.0116429
Sydh_K562_Hmgn3	4.54056	0.264699	0.01	0.0120198
Haib_K562_Max	4.54801	0.279399	0.003	0.0120505
Sydh_Helas3_Prdm1v	4.5412	0.265769	0.006	0.01208
Sydh_K562_Ini1	4.51465	0.26836	0.002	0.0127255
Haib_Hepg2_Hdac2	4.49302	0.228148	0.016	0.0130762
Sydh_Helas3_Jund	4.49687	0.250732	0.006	0.0131058
Haib_Gm12878_Egr1	4.49874	0.256927	0.006	0.0131553
Sydh_K562_Max	4.4743	0.335886	0.002	0.0134112
Sydh_Mcf10aes_Stat3_Etoh01	4.47555	0.208774	0.012	0.0135189
Sydh_K562_P300f4	4.43535	0.271289	0.002	0.0145505
Haib_A549_Usf1	4.43831	0.335886	0.002	0.0146019
Haib_Hepg2_Hnf4g	4.4187	0.228148	0.007	0.0147589
Sydh_Gm12878_Whip	4.42081	0.254618	0.005	0.0148288
Haib_Ecc1_Eralphaa_Dmso2	4.42631	0.267234	0.005	0.0148455
Haib_Gm12878_Rxra	4.40957	0.28289	0.006	0.0150354
Sydh_Helas3_Cjun	4.39892	0.250732	0.014	0.0153246
Haib_Gm12878_P300	4.37611	0.248254	0.008	0.0161207
Haib_Gm12878_Tcf12	4.37659	0.328171	0.008	0.0162522
Sydh_K562_Tf3c110	4.36579	0.239694	0.003	0.0163504
Sydh_H1hesc_Nrf1	4.36013	0.283622	0	0.0164746
Haib_A549_Gr_Etoh02	4.31195	0.282383	0.02	0.0185882
Haib_K562b_cl3	4.29507	0.268304	0.005	0.0190661
Haib_A549_Usf1_Etoh02	4.28641	0.335886	0.002	0.0191219
Haib_Gm12878_Pax5	4.29606	0.328171	0.007	0.01915
Haib_Hepg2_Srf	4.28831	0.216603	0.011	0.0192213
Sydh_K562_Brg1	4.26492	0.26836	0.003	0.0199032
Haib_Gm12878_Bclaf1	4.23989	0.284692	0.009	0.020992
Haib_Htb11_Nrsf	4.23048	0.819554	0	0.021373
Haib_Ecc1_Gr_Etoh02	4.16071	0.275456	0.021	0.0246744
Sydh_Hepg2_Mafk	4.16615	0.228261	0.013	0.0247165
Sydh_K562_Cmyc_Ifna30	4.16214	0.274555	0.009	0.0247969
Haib_Gm12878_Egr1	4.15201	0.273541	0.024	0.0249692
Sydh_Gm12878_Max	4.11534	0.336844	0.007	0.0264962
Haib_K562_Yy1	4.11094	0.335154	0.007	0.0265672
Sydh_Shsy5y_Gata2	4.10598	0.285932	0.002	0.026637
Sydh_Pbde_Gata1	4.09588	0.360442	0.006	0.0266957
Haib_Gm12878_Oct2	4.11554	0.31747	0.01	0.026697
Haib_Gm12878_Pou2f2	4.11554	0.31747	0.01	0.026697
Sydh_Helas3_Tr4	4.10069	0.31747	0	0.0267574
Haib_Helas3_Gabp	4.09672	0.435853	0.014	0.0268321
Haib_Hepg2_Jund	4.08388	0.25276	0.031	0.0272518
Haib_Gm12878_Irf4	4.05099	0.244593	0.009	0.0290922
Haib_Gm12878_Irf4	4.05099	0.244593	0.009	0.0290922
Broad_K562_Cmyc	4.03162	0.279399	0.011	0.0294207
Haib_K562_Yy1	4.04151	0.335154	0.007	0.0294648
Sydh_K562_Gtf2b	4.03339	0.263798	0.002	0.0295486
Sydh_Hepg2_Irf3	4.03629	0.283397	0.022	0.0295804
Sydh_K562_Cebpb	4.02496	0.303954	0	0.0296507
Sydh_K562b_Kap1	4.02158	0.271514	0.02	0.0296599
Sydh_K562_Cmyc_Ifna6h	4.01196	0.254449	0.013	0.0300946
Haib_H1hesc_Egr1	3.97673	0.347207	0.017	0.0312745
Haib_H1hesc_Egr1	3.97773	0.347207	0.017	0.0314342
Sydh_K562_Xrcc4	3.98067	0.264699	0.004	0.0314503
Sydh_Nt2d1_Znf274	3.98089	0.232879	0.003	0.0316533
Sydh_Helas3_Spt20	3.98306	0.265037	0.03	0.0317383
Sydh_K562_Tal1	3.95783	0.311951	0.001	0.0322338
Sydh_Hepg2_Cebpb	3.94295	0.304066	0.011	0.0332516
Haib_Hepg2_Atf3	3.93738	0.288635	0.03	0.0334615
Sydh_Gm15510_Nfkb	3.92216	0.271514	0.013	0.034465
Haib_H1hesc_P300	3.91887	0.248479	0.009	0.0345063
Sydh_Hepg2_Mafk	3.9062	0.183825	0.006	0.0352893
Broad_Gm12878_Cmyc	3.8974	0.257321	0.026	0.0357312
Haib_Sknshra_Yy1	3.88847	0.335267	0.009	0.0362112
Haib_Gm12878_Pbx3	3.88482	0.28565	0.001	0.0362469
Haib_K562_Usf1	3.87448	0.26346	0.008	0.0368405
Sydh_Hct116_Tcf4	3.86892	0.239806	0.01	0.0371037
Sydh_Hepg2_Maff	3.85992	0.18191	0.016	0.0373795
Haib_K562_Hey1	3.86245	0.262446	0.006	0.0374303
Sydh_Hepg2_bTr4	3.8511	0.317414	0.009	0.0378862
Sydh_Helas3_Bdp1	3.84187	0.377844	0.013	0.0382857
Sydh_K562b_Yy1	3.81558	0.335154	0.011	0.0401598
Haib_K562_Gabp	3.80203	0.323271	0.021	0.0409529
Haib_T47d_Foxa1_Dmso2	3.79726	0.275907	0.025	0.0411053
Sydh_K562_Usf2	3.78112	0.263629	0.015	0.0419538
Sydh_Gm12878_Gcn5	3.78193	0.24465	0.027	0.0421395
Sydh_Hepg2_Hnf4a_Forskln	3.77225	0.252591	0.035	0.0424195
Haib_K562_Srf	3.76292	0.28886	0.022	0.0429486
Sydh_Helas3_Stat3	3.75869	0.279905	0.031	0.0430682
Haib_Gm12878_Mef2c	3.75008	0.257321	0.019	0.0435819
Haib_Hepg2_Hey1	3.74449	0.283397	0.02	0.043809
Sydh_Huvec_Max	3.72027	0.336844	0.03	0.0455531
Sydh_K562_Cmyc_Ifng30	3.71527	0.254337	0.023	0.0457111
Sydh_Helas3_Usf2	3.70625	0.335211	0.013	0.0463204
Haib_Sknshra_Usf1	3.70085	0.335211	0.011	0.0465769
Sydh_H1hesc_Max	3.68888	0.336844	0.018	0.0470109
Haib_K562_Taf1	3.68947	0.268698	0.031	0.0472186
Haib_Gm12878_Atf3	3.67675	0.282721	0.029	0.0480216
Sydh_Gm10847Nfkb	3.66275	0.244593	0.027	0.0483032
Sydh_Nt2d1_Yy1	3.66504	0.335154	0.015	0.0484064
Haib_K562_Fosl1	3.66721	0.287171	0.028	0.048543
Haib_Hepg2_Taf1	3.65821	0.284749	0.033	0.048545
Haib_Hepg2_Usf1	3.65175	0.335211	0.019	0.0488684
Sydh_K562b_Setdb1	3.64315	0.38387	0.013	0.0491198
Haib_K562_Sp2	3.64423	0.276752	0.015	0.0492461
Haib_Gm12891_Yy1	3.63368	0.335154	0.029	0.0495855

## Sheet: IS+INV vs. N
TF	RAS	Location	P-value	FDR
Sydh_Helas3_E2f4	6.15138	0.177799	0	0
Sydh_K562_Stat1_Ifna30	5.72612	0.235413	0	0.0002
Sydh_K562b_E2f4	5.75835	0.164789	0	0.000249999
Sydh_K562_Stat2_Ifna30	5.78757	0.238567	0	0.000333332
Sydh_K562_Stat1_Ifna6h	5.8573	0.238567	0	0.000499998
Sydh_K562_Stat2_Ifna6h	5.46867	0.238342	0	0.0015
Sydh_Helas3_E2f1	5.29008	0.167267	0	0.00314285
Haib_T47d_Eralphaa_Dmso2	5.04193	0.235977	0	0.00912499
Sydh_Helas3_Irf3	4.94656	0.235301	0	0.0116
Sydh_Mcf7_Hae2f1	4.96184	0.165578	0	0.0121111
Sydh_Helas3_Stat1_Ifng30	4.83074	0.205057	0	0.0176363
Haib_T47d_Eralphaa_Gen1h	4.72596	0.167436	0.002	0.0187333
Sydh_K562_Stat1_Ifng6h	4.78087	0.235808	0.002	0.0190833
Sydh_K562_Nfyb	4.75136	0.115792	0	0.0195384
Sydh_Helas3_Baf170	4.68751	0.194807	0.004	0.0198125
Haib_T47d_Eralphaa_Estradia1h	4.72604	0.167436	0.002	0.02
Sydh_K562_Nfya	4.62747	0.213843	0	0.0216667
Sydh_K562_Stat1_Ifng30	4.63509	0.235808	0.001	0.0225294
Haib_K562_Sp1	4.54705	0.213843	0.001	0.0258
Haib_Hepg2_Sin3ak20	4.54035	0.219982	0.001	0.026
Haib_Hepg2_Sp1	4.55775	0.228768	0.001	0.0263684
Broad_Mcf7_Cmyc_Estro	4.48954	0.150034	0.001	0.0275652
Sydh_Helas3_Hae2f1	4.49976	0.167267	0	0.0278182
Sydh_K562_Cfos	4.41276	0.219757	0	0.0340833
Sydh_Helas3_Cfos	4.38958	0.235301	0.001	0.03508
Sydh_Helas3_Baf155	4.34624	0.194807	0.008	0.0358214
Haib_T47d_P300_Dmso2	4.34733	0.235977	0.004	0.0368148
Sydh_K562_Mafk	4.31873	0.244593	0	0.0376896
Sydh_K562_Cjun_Ifna6h	4.35159	0.211309	0.001	0.0376923
Haib_Gm12878_Sp1	4.23031	0.212998	0.002	0.0458333
Sydh_K562_Irf1_Ifna30	4.18753	0.235413	0.001	0.0468788
Sydh_K562_Cjun_Ifng30	4.19434	0.244762	0	0.0474375
Sydh_Helas3_Brg1	4.20462	0.114947	0.004	0.0476774
Haib_K562b_claf1	4.16781	0.121424	0.001	0.0477941
Sydh_Helas3_Brf2	4.08038	0.24082	0.005	0.0480698
Sydh_Gm12878_Cfos	4.06455	0.23485	0.001	0.0485682
Sydh_K562_Nelfe	4.0822	0.187317	0.006	0.049
Sydh_K562_Cjun_Ifng6h	4.05329	0.245494	0.002	0.0490889
Haib_H1hesc_Sp1	4.10412	0.212998	0.002	0.0496923
Sydh_Helas3_E2f6	4.08432	0.224882	0.006	0.0499756

## Sheet: ISS vs. NS
TF	RAS	Location	P-value	FDR
Haib_Gm12878_Ebf1c8	5.86768	0.224487	0	0.00249999
Haib_Gm12878_Ebf	5.86768	0.224487	0	0.00249999
Sydh_Gm12878_Ebf	5.66924	0.210577	0	0.00266666
Sydh_Helas3_Baf155	5.43444	0.30187	0.002	0.00559999
Sydh_Mcf10aes_Stat3_Etoh01c	5.46198	0.165972	0	0.00574999
Haib_K562_Pu1	5.36022	0.418	0	0.00699999
Haib_Gm12878_Pu1	5.25033	0.265488	0.003	0.00957141
Sydh_Helas3_Ap2alpha	5.11375	0.275738	0.001	0.013625
Haib_Gm12891_Pu1	4.99817	0.265488	0.004	0.0136364
Sydh_Mcf10aes_Stat3_Etoh01b	5.01157	0.165972	0	0.0145
Sydh_Helas3_Ini1	5.04855	0.302208	0.002	0.0147778
Sydh_Helas3_Baf170	4.88879	0.358921	0.003	0.0186667
Sydh_Huvec_Gata2	4.75227	0.10588	0.001	0.0232667
Sydh_Helas3_Ap2gamma	4.78193	0.275738	0.002	0.024
Haib_K562_Fosl1	4.6952	0.349797	0.003	0.0242353
Sydh_K562_Stat1_Ifna6h	4.75571	0.272697	0.005	0.0246428
Sydh_K562_Stat2_Ifna30	4.69711	0.272697	0.004	0.0256875
Haib_Gm12878_Bcl11a	4.64619	0.269655	0.007	0.0263333
Sydh_K562_Stat2_Ifna6h	4.61197	0.185289	0.007	0.0277368
Sydh_K562_Stat1_Ifng6h	4.54108	0.272697	0.007	0.0311428
Sydh_Helas3_Stat1_Ifng30	4.54669	0.295337	0.003	0.03205
Sydh_Mcf10aes_Stat3_Tam	4.49917	0.165972	0.002	0.0326087
Haib_K562_Hdac2	4.51023	0.346305	0.007	0.0329091
Sydh_Helas3_Smc3	4.47875	0.264699	0.003	0.0336667
Haib_Gm12878_Bcl3	4.3767	0.27112	0.012	0.04448
Haib_A549_Gr_Dexb	4.36346	0.161185	0.008	0.0445769

## Sheet: INVS vs. NS
TF	RAS	Location	P-value	FDR
Sydh_Helas3_Znf274	6.52101	0.412818	0.001	0.00099999
Sydh_K562b_Znf263	6.24584	0.308178	0	0.00249999
Haib_A549_Gr_Dexd	6.05958	0.414226	0.001	0.00299999
Haib_A549_Gr_Dexc	5.79669	0.306544	0	0.00349999
Haib_A549_Gr_Dexb	5.52188	0.306037	0	0.00579999
Haib_Gm12878_Pu1	5.22093	0.240651	0.004	0.00619999
Haib_K562_Fosl1	5.24304	0.346362	0	0.00655555
Haib_K562_Hdac2	5.16288	0.344729	0.001	0.00663636
Haib_Gm12878_Ebf1c8	5.32425	0.240032	0	0.00685713
Haib_Gm12878_Ebf	5.32425	0.240032	0	0.00685713
Haib_K562_Pu1	5.26372	0.280131	0	0.00687499
Haib_K562_Zbtb7a	5.11096	0.346362	0	0.00716666
Sydh_K562_Stat1_Ifna6h	5.03377	0.226909	0.001	0.00892307
Haib_A549_GrEtoh02	4.92643	0.393444	0.001	0.0105
Sydh_K562b_Gata2	4.87491	0.344954	0.004	0.0116
Haib_Gm12891_Pu1	4.84461	0.240651	0.005	0.012125
Sydh_K562_Stat2_Ifna6h	4.75328	0.223755	0.006	0.0151111
Sydh_K562b_Gata1	4.75492	0.343715	0.007	0.0159412
Sydh_Helas3_Ini1	4.70924	0.248648	0.003	0.0167368
Sydh_K562_Stat2_Ifna30	4.66198	0.230232	0.001	0.0197
Sydh_Helas3_Baf155	4.52402	0.241214	0.003	0.0306363
Haib_Gm12878_Bcl3	4.52648	0.245776	0.007	0.0316667
Sydh_Hepg2_Erra__Forskln	4.43063	0.301645	0.018	0.0418695
Broad_H1hesc_Cmyc	4.4174	0.688387	0.027	0.0425
Broad_Mcf7_Ctcf_Estro	4.38954	0.242115	0.001	0.04508

## Sheet: ISS+INVS vs. NS
TF	RAS	Location	P-value	FDR
Sydh_Helas3_Baf155	5.09531	0.26025	0	0.026
Haib_A549_Gr_Dexc	5.119	0.225051	0.004	0.0283333
Sydh_Helas3_Ini1	4.97285	0.251633	0.003	0.0315
Haib_A549_Gr_Dexb	5.12539	0.249212	0.003	0.0329999
Sydh_Helas3_Znf274	5.20678	0.32558	0.01	0.0339999
Haib_K562_Fosl1	4.88789	0.298153	0.003	0.0355555
Haib_K562_Pu1	5.22121	0.298096	0	0.0433332
