# Supplementary material for: REACTIN: Regulatory activity inference of transcription factors underlying human diseases with application to breast cancer
Source: BMC Genomics. 2013 Jul 26;14:504. doi: 10.1186/1471-2164-14-504 (PMC3750236; doi:10.1186/1471-2164-14-504)
Supplement: Additional file 4: Table S4 — Difference of activity scores of TF binding profiles between ER+ and ER- samples in Vijv dataset. Given a TF binding profile, a regulatory score is calculated for each sample and then the scores are compared between ER+ and ER- samples using the one-sided Wilcox rank sum test. [file 1471-2164-14-504-S4.xls]

## Sheet: tmp.txt
TF	P-value (ER+>ER-)	P-value (ER->ER+)
Haib_T47d_Eralphaa_Gen1h	5.91185e-19	1
Haib_T47d_Eralphaa_Estradia1h	5.91185e-19	1
Haib_Ecc1_Eralphaa_Estradia1h	3.62776e-14	1
Haib_Ecc1_Eralphaa_Gen1h	7.90334e-12	1
Haib_T47d_Gata3_Dmso2	2.79697e-10	1
Haib_T47d_Foxa1_Dmso2	7.94499e-10	1
Haib_Hepg2_Foxa1	9.59523e-08	1
Haib_H1hesc_Egr1	1.77045e-07	1
Haib_H1hesc_Egr1	1.78904e-07	1
Haib_Hepg2_Foxa2	4.64991e-07	1
Haib_Hepg2_Foxa1	1.77188e-06	0.999998
Broad_Mcf7_Ctcf	2.01645e-05	0.99998
Haib_T47d_Eralphaa_Dmso2	2.0338e-05	0.99998
Uw_Hpaf_Ctcf	2.43265e-05	0.999976
Haib_T47d_P300_Dmso2	2.67012e-05	0.999974
Uw_Ag09319_Ctcf	6.19814e-05	0.999939
Uw_Bj_Ctcf	8.80686e-05	0.999913
Uw_Hasp_Ctcf	0.000137342	0.999864
Haib_Hepg2_Rxra	0.000142719	0.999858
Haib_Sknshra_Rad21	0.00016128	0.99984
Sydh_Hepg2_Usf2	0.000206916	0.999795
Sydh_Hepg2_Tcf4	0.000222967	0.999779
Haib_Hepg2_Hnf4	0.000226314	0.999775
Broad_Huvec_Ctcf	0.000241962	0.99976
Uw_Aoaf_Ctcf	0.00039712	0.999606
Uw_Hbmec_Ctcf	0.000631958	0.999372
Haib_Hepg2_Srf	0.000636344	0.999368
Sydh_Trexhek293_Znf263	0.000677099	0.999328
Sydh_Shsy5y_Gata2	0.000848012	0.999158
Sydh_Hepg2_Rad21	0.00112281	0.998885
Uw_Hmf_Ctcf	0.00113025	0.998877
Haib_Hepg2_Rad21	0.00114526	0.998862
Uw_Hrpe_Ctcf	0.00115284	0.998855
Haib_Hepg2_P300	0.00116813	0.99884
Uw_Ag09309_Ctcf	0.00138454	0.998624
Uw_Hre_Ctcf	0.00139355	0.998615
Haib_Hepg2_Bhlhe40	0.00140261	0.998606
Uw_Ag10803_Ctcf	0.00155517	0.998455
Broad_Mcf7_Ctcf_Estro	0.00171178	0.998299
Haib_Hepg2_Hnf4g	0.00185898	0.998153
Sydh_H1hesc_Rad21	0.0019186	0.998093
Sydh_Helas3_Rpc155	0.0019186	0.998093
Haib_A549_Usf1_Etoh02	0.00193073	0.998081
Uw_Huvec_Ctcf	0.00243153	0.997583
Haib_Hepg2_Hdac2	0.00252301	0.997492
Uw_Hcpe_Ctcf	0.00261759	0.997398
Uw_Hcfaa_Ctcf	0.00263366	0.997382
Sydh_H1hesc_Usf2	0.0028682	0.997149
Haib_Sknshra_P300	0.0029032	0.997114
Sydh_K562_Rpc155	0.0029032	0.997114
Haib_Hepg2_P300	0.00295643	0.997061
Broad_Hepg2_Ctcf	0.00321662	0.996803
Haib_Hepg2_Jund	0.00339458	0.996626
Broad_Mcf7_Cmyc_Estro	0.00368904	0.996333
Haib_Sknshra_Usf1	0.00437294	0.995652
Uw_Hpf_Ctcf	0.00444979	0.995576
Uw_Gm12873_Ctcf	0.00502234	0.995006
Sydh_Hepg2_Grp20_Forskln	0.00582154	0.994211
Uw_Gm12878_Ctcf	0.00598756	0.994046
Haib_Ecc1_Gr_Etoh02	0.00619232	0.993842
Sydh_Hepg2_Hnf4a_Forskln	0.00942574	0.990624
Sydh_Hepg2_Tbp	0.0102046	0.989849
Sydh_Nt2d1_Suz12	0.0118094	0.988251
Haib_Hepg2_Zbtb33	0.011932	0.988129
Sydh_Hepg2_Pgc1a_Forskln	0.0122433	0.987819
Sydh_Hepg2_Srebp2	0.0123698	0.987694
Haib_Ecc1_Foxa1_Dmso2	0.0136289	0.98644
Sydh_Hepg2_Mafk	0.0140489	0.986022
Sydh_Hepg2_Mafk	0.0144799	0.985593
Haib_H1hesc_Usf1	0.0180904	0.981997
Sydh_U2os_Kap1	0.0180904	0.981997
Sydh_Hepg2_Srebp1	0.0181787	0.98191
Uw_Gm06990_Ctcf	0.018898	0.981193
Haib_A549_Usf1	0.0200223	0.980074
Haib_Ecc1_Eralphaa_Dmso2	0.0213038	0.978797
Uw_Saec_Ctcf	0.0217118	0.978391
Haib_Hepg2_Atf3	0.0220222	0.978082
Uw_Nhek_Ctcf	0.0238522	0.976259
Haib_H1hesc_Yy1	0.0258084	0.97431
Haib_Hepg2_Zbtb33	0.0259276	0.974192
Sydh_Hepg2_Irf3	0.0289278	0.971203
Sydh_Hepg2_Maff	0.0302603	0.969875
Uw_Ag04449_Ctcf	0.0302603	0.969875
Sydh_Hepg2_bZnf274	0.0315028	0.968637
Haib_Hepg2_Gabp	0.0322111	0.967932
Haib_Hepg2_Usf1	0.032498	0.967646
Broad_Mcf7_Ctcf	0.0342644	0.965886
Broad_Mcf7_Cmyc	0.035796	0.96436
Uw_Caco2_Ctcf	0.0362663	0.963891
Haib_Hepg2_Tcf12	0.0367416	0.963417
Uw_Ag04450_Ctcf	0.0369012	0.963258
Haib_H1hesc_Tcf12	0.0375451	0.962617
Haib_Gm12878_Usf1	0.0410779	0.959096
Sydh_H1hesc_Nrf1	0.041428	0.958747
Broad_Progfib_Ctcf	0.0419576	0.95822
Sydh_Helas3_Tbp	0.0419576	0.95822
Haib_H1hesc_Gabp	0.0471696	0.953025
Sydh_Helas3_Usf2	0.053965	0.946252
Haib_Hepg2_Hey1	0.05528	0.944941
Uw_Hmec_Ctcf	0.0570725	0.943154
Broad_Fibrobl_Ctcf	0.0589104	0.941322
Haib_H1hesc_Nanog	0.0642047	0.936044
Sydh_Hek293b_Kap1	0.0688055	0.931457
Uw_Hee_Ctcf	0.0736564	0.92662
Haib_Helas3_Gabp	0.0744897	0.925789
Haib_Hepg2_Fosl2	0.0805255	0.91977
Sydh_H1hesc_Suz12	0.0881843	0.912132
Sydh_Helas3_Bdp1	0.0888197	0.911498
Sydh_H1hesc_Ctbp2	0.0904231	0.909899
Sydh_Hepg2_Nrf1	0.105831	0.894531
Sydh_Hepg2_Hsf1_Forskln	0.106557	0.893806
Broad_Gliobla_Ctcf	0.108021	0.892347
Uw_Gm12875_Ctcf	0.110616	0.889757
Haib_H1hesc_Rxra	0.11517	0.885215
Haib_Ecc1_Gr	0.116329	0.884059
Haib_H1hesc_Atf3	0.12508	0.875327
Haib_Sknshra_Yy1	0.125489	0.87492
Uw_Sknshra_Ctcf	0.129206	0.87121
Haib_H1hesc_Hdac2	0.144387	0.856063
Sydh_Nt2d1_Yy1	0.148936	0.851523
Sydh_Gm12878_Nfe2h	0.152177	0.848288
Uw_Gm12864_Ctcf	0.154992	0.845479
Broad_H1hesc_Ctcf	0.169581	0.830919
Sydh_Helas3_Tr4	0.169581	0.830919
Haib_H1hesc_Rad21	0.173615	0.826893
Sydh_Hepg2_Cjun	0.181342	0.819179
Haib_Gm12878_Yy1	0.187144	0.813388
Sydh_Hepg2_Erra__Forskln	0.187144	0.813388
Uw_Gm12865_Ctcf	0.191975	0.808566
Haib_Gm12892_Yy1	0.193602	0.806941
Haib_Hepg2_Elf1	0.194691	0.805854
Sydh_Gm12878_Usf2	0.204663	0.795899
Haib_H1hesc_P300	0.208054	0.792514
Sydh_H1hesc_Cjun	0.209761	0.790809
Sydh_Helas3_Zzz3	0.210332	0.790239
Uw_Hepg2_Ctcf	0.210332	0.790239
Haib_K562_Egr1	0.211477	0.789096
Haib_A549_Gr_Etoh02	0.216092	0.784488
Sydh_Helas3_Prdm1v	0.230885	0.769717
Sydh_H1hesc_Max	0.236346	0.764264
Broad_Gm19238_Ctcf	0.245603	0.75502
Haib_Gm12891_Yy1	0.25125	0.749381
Sydh_Hepg2_Chd2	0.253147	0.747486
Sydh_Hepg2_bTr4	0.256326	0.744312
Haib_H1hesc_Jund	0.2621	0.738545
Haib_Gm12878_Gabp	0.265986	0.734664
Uw_Hl60_Ctcf	0.293297	0.707385
Broad_Gm19240_Ctcf	0.293979	0.706703
Uw_Gm12874_Ctcf	0.300839	0.69985
Haib_Sknshra_Ctcf	0.307074	0.693621
Haib_H1hesc_Bcl11a	0.307771	0.692926
Broad_H1hesc_Cmyc	0.314069	0.686634
Haib_A549_Ctcf_Etoh02	0.318298	0.682409
Broad_Gm12878_Ctcf	0.320421	0.680287
Sydh_K562b_Yy1	0.322551	0.67816
Haib_H1hesc_Srf	0.326827	0.673888
Uw_Gm12872_Ctcf	0.326827	0.673888
Sydh_Gm12878_Ctcf	0.334725	0.665996
Broad_Nhek_Ctcf	0.339791	0.660935
Sydh_Helas3_Brf1	0.355157	0.64558
Sydh_Helas3_Nrf1	0.355895	0.644843
Haib_Gm12878_Six5	0.365536	0.635209
Haib_K562_Yy1	0.370763	0.629985
Haib_H1hesc_Bcl3	0.385826	0.614931
Haib_K562_Gabp	0.385826	0.614931
Haib_H1hesc_Six5	0.391902	0.608859
Haib_Gm12878_Elf1	0.399533	0.601232
Haib_Hepg2_Sp1	0.399533	0.601232
Haib_K562_Usf1	0.411051	0.589719
Haib_Hepg2_Taf1	0.421872	0.578903
Broad_Helas3_Ctcf	0.424198	0.576578
Haib_H1hesc_Pou5f1	0.425751	0.575026
Haib_Gm12878_Rad21	0.428082	0.572695
Sydh_Helas3_Ap2alpha	0.428859	0.571918
Sydh_H1hesc_Tbp	0.439773	0.561008
Haib_H1hesc_Ctcf	0.455441	0.545344
Sydh_Helas3_Rad21	0.456227	0.544559
Haib_K562_Yy1	0.472756	0.528032
Sydh_Helas3_Gtf2f1rap	0.474333	0.526456
Broad_Gm12891_Ctcf	0.483014	0.517776
Sydh_Gm12878_Nrf1	0.498024	0.502766
Sydh_Helas3_Tf3c110	0.509878	0.490912
Haib_T47d_Ctcfs_Dmso2	0.513827	0.486962
Sydh_Gm12878_Nucleosome	0.523301	0.477488
Uw_Helas3_Ctcf	0.528821	0.471968
Broad_Hepg2_Cmyc	0.53591	0.464877
Sydh_Helas3_Ap2gamma	0.545344	0.455441
Broad_Gm12892_Ctcf	0.555535	0.445247
Sydh_Helas3_Spt20	0.575802	0.424974
Sydh_Mcf7_Hae2f1	0.583546	0.417227
Haib_A549_Gr_Dexd	0.598936	0.40183
Haib_Helas3_Taf1	0.608859	0.391902
Sydh_Helas3_Brca1c	0.617957	0.382799
Sydh_Gm12878_Chd2	0.620221	0.380533
Sydh_Helas3_Gcn5	0.634464	0.366281
Haib_A549_GrEtoh02	0.649259	0.351476
Sydh_Hepg2_Jund	0.683115	0.317591
Sydh_Hepg2_Cebpb	0.68382	0.316885
Broad_Gm19239_Ctcf	0.690835	0.309864
Sydh_Hek293b_Elk4	0.704655	0.296029
Sydh_Helas3_Smc3	0.712133	0.288543
Sydh_K562_Chd21250	0.715503	0.28517
Sydh_Helas3_Znf274	0.717515	0.283155
Haib_K562_Elf1	0.718184	0.282485
Haib_A549_Gr_Dexb	0.721519	0.279146
Sydh_Helas3_Elk4	0.738545	0.2621
Sydh_Helas3_Brg1	0.739832	0.260811
Haib_A549_Gr_Dexc	0.743036	0.257603
Haib_Hepg2_Ctcf	0.746219	0.254416
Sydh_K562_Tbp	0.750011	0.250619
Sydh_Gm12878_Znf143	0.752522	0.248104
Sydh_Helas3_Baf170	0.75502	0.245603
Sydh_Helas3_Brf2	0.761204	0.23941
Sydh_U2os_Setdb1	0.767303	0.233303
Haib_H1hesc_Taf7	0.775692	0.224901
Sydh_Helas3_Ini1	0.784488	0.216092
Haib_Gm12878_Atf3	0.802569	0.197982
Sydh_Huvec_Gata2	0.804215	0.196333
Haib_H1hesc_Taf1	0.805854	0.194691
Haib_H1hesc_Taf1	0.805854	0.194691
Haib_K562_Thap1	0.825367	0.175143
Sydh_Huvec_Max	0.843587	0.156888
Sydh_Gm12878_P300	0.848288	0.152177
Sydh_Helas3_Baf155	0.86486	0.135571
Haib_H1hesc_Sin3ak20	0.872868	0.127545
Haib_Hepg2_Sin3ak20	0.880541	0.119855
Haib_A549_Gr_Dexa	0.891611	0.108758
Sydh_Pbde_Gata1	0.899154	0.101197
Haib_A549_Ctcf	0.902608	0.0977339
Uw_Werirb1_Ctcf	0.919178	0.0811191
Haib_H1hesc_Sp1	0.925789	0.0744897
Sydh_K562_Nrf1	0.926895	0.0733802
Sydh_Helas3_Irf3	0.92907	0.0711992
Sydh_Gm12878_Tbp	0.933013	0.0672445
Sydh_Helas3_Cjun	0.94472	0.0555016
Sydh_Hepg2_Srebp1	0.963099	0.0370613
Sydh_Gm12878_Spt20	0.964204	0.0359522
Uw_Hek293_Ctcf	0.965282	0.0348705
Haib_Gm12878_Zeb1	0.965736	0.0344151
Sydh_Helas3_Jund	0.965886	0.0342644
Haib_Gm12878_Egr1	0.966035	0.0341143
Uw_Gm12801_Ctcf	0.967358	0.0327871
Haib_Gm12878_Srf	0.967646	0.032498
Sydh_Gm12878_Gcn5	0.97001	0.0301248
Haib_Gm12878_Zbtb33	0.971591	0.0285376
Haib_Gm12878_Egr1	0.972356	0.0277705
Sydh_Helas3_E2f6	0.972607	0.0275186
Sydh_Huvec_Cfos	0.973712	0.0264087
Sydh_Hepg2_Cebpb__Forskln	0.977452	0.022654
Sydh_Huvec_Cjun	0.979591	0.0205072
Sydh_Helas3_Mxi1bhlh	0.980453	0.0196414
Sydh_K562b_E2f6	0.98101	0.0190816
Sydh_Helas3_P300	0.981102	0.0189896
Sydh_Helas3_Stat3	0.982345	0.0177411
Sydh_Gm12878_Tr4	0.984547	0.0155301
Haib_Gm12891Taf1	0.985447	0.0146261
Sydh_K562_Gtf2b	0.985593	0.0144799
Haib_K562_Taf1	0.988611	0.0114482
Sydh_Gm12878_Brca1c	0.990061	0.00999157
Sydh_Gm12878_Rad21	0.990113	0.00993893
Sydh_K562_Cebpb	0.991846	0.00819842
Sydh_Helas3_Max	0.993231	0.00680655
Haib_Gm12878_Taf1	0.993268	0.00676898
Haib_K562_E2f6h50	0.993416	0.00662053
Sydh_Nt2d1_Znf274	0.993525	0.0065111
Uw_K562_Ctcf	0.994079	0.00595402
Sydh_K562_Brg1	0.994832	0.00519756
Sydh_K562_Ini1	0.995312	0.00471473
Haib_K562_Hey1	0.995899	0.00412528
Sydh_K562b_Znf263	0.99611	0.00391319
Sydh_K562_Tf3c110	0.99611	0.00391319
Broad_K562_Ctcf	0.99644	0.00358135
Sydh_K562_Max	0.996565	0.00345584
Haib_Gm12892_Taf1	0.996783	0.00323597
Haib_Gm12892_Taf1	0.996783	0.00323597
Sydh_Nb4_Max	0.997553	0.00246169
Haib_K562_Six5	0.997583	0.00243153
Sydh_Gm12878_Zzz3	0.997798	0.00221582
Sydh_Gm12878_Jund	0.997879	0.00213451
Sydh_K562_Irf1_Ifng6h	0.997982	0.0020303
Sydh_Helas3_Cmyc	0.998455	0.00155517
Broad_Helas3_Cmyc	0.998465	0.00154521
Haib_Gm12878_Srf	0.998847	0.00116046
Haib_K562b_claf1	0.998885	0.00112281
Haib_Gm12878_Pbx3	0.998963	0.00104388
Haib_K562_Taf1	0.99897	0.00103696
Sydh_Hct116_Tcf4	0.999017	0.000989705
Haib_Gm12878_Ebf1c8	0.999036	0.000970064
Haib_Gm12878_Ebf	0.999036	0.000970064
Sydh_K562_Gtf2f1	0.999074	0.000931854
Broad_Huvec_Cmyc	0.999152	0.000853762
Sydh_Gm12878_Yy1	0.999208	0.000797838
Sydh_Gm12878_Smc3	0.999314	0.00069121
Sydh_K562b_Kap1	0.999381	0.00062327
Sydh_K562_Mxi1bhlh	0.999454	0.000549898
Sydh_K562_Tal1	0.99948	0.000523587
Haib_K562_Taf7	0.999558	0.000445117
Sydh_K562_Usf2	0.9996	0.000402845
Haib_Gm12878_Sp1	0.999617	0.000385896
Haib_K562_Zbtb7a	0.99962	0.000383136
Sydh_K562_Nfe2	0.999628	0.000374966
Haib_Gm12878_Ets1	0.999633	0.00036961
Haib_K562_Ctcfl	0.999638	0.000364325
Sydh_K562_Cmyc_Ifng6h	0.999722	0.000280416
Sydh_K562_Cmyc	0.999732	0.000270302
Sydh_K562_Sirt6	0.999749	0.000252948
Haib_K562b_cl3	0.999769	0.000233148
Sydh_K562b_Gata2	0.999792	0.000210037
Sydh_K562b_Gata1	0.999802	0.000199302
Sydh_Gm12878_Stat3	0.999818	0.000183462
Haib_Panc1_Nrsf	0.99983	0.000171386
Sydh_K562_Cmyc_Ifna30	0.999841	0.000160057
Sydh_K562_Cmyc_Ifna6h	0.999841	0.000160057
Haib_K562_Sp2	0.999875	0.000126174
Haib_K562_Ets1	0.999894	0.000106345
Sydh_K562_Cmyc_Ifng30	0.999898	0.00010307
Haib_K562_Zbtb33	0.999905	9.60443e-05
Haib_Gm12892_Pax5	0.999925	7.57403e-05
Haib_K562_Sp1	0.999933	6.71752e-05
Haib_Gm12878_Mef2a	0.999939	6.19814e-05
Sydh_K562_Cjun	0.99994	6.09891e-05
Sydh_K562_Stat2_Ifna6h	0.99994	6.04986e-05
Haib_Htb11_Nrsf	0.999943	5.76328e-05
Sydh_Gm12878_Max	0.999943	5.71678e-05
Sydh_Helas3_Cebpb	0.999949	5.18568e-05
Sydh_K562_Stat1_Ifna6h	0.99995	5.01925e-05
Haib_K562_Srf	0.999954	4.62495e-05
Haib_Gm12878_Bclaf1	0.999955	4.51249e-05
Sydh_K562b_Setdb1	0.999956	4.47558e-05
Haib_K562_Max	0.999958	4.22509e-05
Haib_K562_Rad21	0.999958	4.1904e-05
Sydh_K562_Atf3	0.999964	3.67077e-05
Sydh_K562_Nfya	0.99997	2.97908e-05
Haib_Gm12891_Oct2	0.999971	2.90492e-05
Haib_Gm12891_Pou2f2	0.999971	2.90492e-05
Sydh_Helas3_Cfos	0.999971	2.90492e-05
Haib_Gm12878_Mef2c	0.999972	2.8325e-05
Sydh_Gm12878_Cfos	0.999972	2.78517e-05
Sydh_K562_P300f4	0.999973	2.76179e-05
Haib_Gm12878_Oct2	0.999973	2.69276e-05
Haib_Gm12878_Pou2f2	0.999973	2.69276e-05
Sydh_K562_Stat2_Ifna30	0.999974	2.58133e-05
Sydh_K562_Cjun_Ifng6h	0.999976	2.37145e-05
Sydh_K562_Bdp1	0.999979	2.08671e-05
Haib_K562_Sin3ak20	0.999981	1.96523e-05
Sydh_K562_Smc3	0.999981	1.94844e-05
Sydh_K562_Cjun_Ifng30	0.999981	1.91525e-05
Sydh_K562_Nelfe	0.999986	1.43942e-05
Sydh_Gm12878_Nfkb	0.999988	1.2405e-05
Sydh_Nb4_Cmyc	0.999988	1.2405e-05
Sydh_K562_Stat1_Ifna30	0.999988	1.19765e-05
Sydh_Gm18526_Nfkb	0.999989	1.11614e-05
Haib_K562_Hdac2	0.999989	1.0966e-05
Haib_Gm12891_Pax5	0.999989	1.07739e-05
Sydh_K562_Nfyb	0.99999	9.68685e-06
Haib_K562_Pu1	0.999991	9.43187e-06
Broad_Gm12878_Cmyc	0.999992	8.25002e-06
Haib_Hepg2_Nrsf	0.999992	7.88847e-06
Sydh_Gm12878_Ebf	0.999993	7.54205e-06
Sydh_K562_Cjun_Ifna6h	0.999993	7.34121e-06
Sydh_Gm12878_Irf3	0.999993	7.14548e-06
Haib_Pfsk1_Nrsf	0.999994	5.96229e-06
Sydh_Helas3_Stat1_Ifng30	0.999994	5.80181e-06
Haib_Gm12878_Bcl3	0.999994	5.74924e-06
Sydh_Gm12878_Stat1	0.999994	5.69713e-06
Haib_Gm12878_Sin3ak20	0.999995	5.01325e-06
Sydh_K562_Cfos	0.999997	3.49719e-06
Sydh_K562_Jund	0.999997	3.36928e-06
Haib_Gm12878_Rxra	0.999997	3.0688e-06
Sydh_Mcf10aes_Stat3_Etoh01	0.999997	3.01186e-06
Sydh_Gm15510_Nfkb	0.999997	2.901e-06
Broad_K562_Cmyc	0.999997	2.59138e-06
Haib_U87_Nrsf	0.999997	2.54295e-06
Sydh_Gm12878_Nfkb_Tnfa	0.999998	2.33556e-06
Sydh_K562_Rad21	0.999998	2.33556e-06
Sydh_Gm10847Nfkb	0.999998	2.24867e-06
Haib_Gm12878_Pax5	0.999998	1.56391e-06
Sydh_Gm12892_Nfkb	0.999998	1.51936e-06
Haib_H1hesc_Nrsf	0.999999	1.40642e-06
Haib_H1hesc_Nrsf	0.999999	1.40642e-06
Sydh_K562_Hmgn3	0.999999	1.40642e-06
Haib_K562_Gata2	0.999999	1.31425e-06
Haib_Gm12878_Tcf12	0.999999	1.22789e-06
Haib_Gm12878_Pu1	0.999999	1.10309e-06
Haib_Gm12878_P300	0.999999	9.61788e-07
Sydh_Gm18505_Nfkb	0.999999	9.61788e-07
Sydh_Helas3_Hae2f1	0.999999	8.71685e-07
Sydh_Gm12878_Rfx5	0.999999	6.03765e-07
Sydh_K562b_E2f4	1	4.51113e-07
Haib_Gm12878_Pax5	1	4.42084e-07
Haib_Gm12891_Pu1	1	3.49986e-07
Sydh_Helas3_Rfx5	1	2.65364e-07
Sydh_Gm18951_Nfkb	1	2.52028e-07
Haib_K562_Fosl1	1	2.41827e-07
Sydh_Helas3_E2f4	1	2.00646e-07
Haib_Gm12878_Irf4	1	1.69791e-07
Haib_Gm12878_Irf4	1	1.69791e-07
Haib_K562_Nrsf	1	1.48144e-07
Sydh_K562_Irf1_Ifna30	1	1.37618e-07
Sydh_Helas3_E2f1	1	1.25142e-07
Sydh_Hepg2_Rfx5	1	1.12561e-07
Sydh_K562_Ccnt2	1	1.09031e-07
Sydh_Gm12878_Whip	1	8.17242e-08
Haib_Gm12878_Bcl11a	1	7.18323e-08
Sydh_Gm19099_Nfkb	1	6.88002e-08
Sydh_K562_Brf2	1	5.9777e-08
Sydh_K562_Xrcc4	1	5.66209e-08
Sydh_Gm19193_Nfkb	1	5.54042e-08
Sydh_K562_Stat1_Ifng6h	1	4.70515e-08
Sydh_Gm12891_Nfkb	1	2.59419e-08
Sydh_H1hesc_Rfx5	1	2.48117e-08
Sydh_K562b_Setdb1	1	1.83392e-08
Haib_Gm12878_Nrsf	1	1.58395e-08
Sydh_K562b_Tr4	1	1.15273e-08
Haib_Gm12878_Batf	1	4.62713e-09
Sydh_K562_Stat1_Ifng30	1	4.213e-09
Sydh_K562_Brf1	1	3.13801e-09
Haib_Helas3_Nrsf	1	1.91386e-10
Sydh_K562_Mafk	1	8.20576e-11
Sydh_K562_Nucleosome	1	1.18769e-11
Sydh_K562b_Znf274	1	1.62894e-12
Sydh_Mcf10aes_Stat3_Etoh01b	1	1.08898e-14
Sydh_Mcf10aes_Stat3_Etoh01c	1	3.67445e-15
Sydh_Mcf10aes_Stat3_Tam	1	1.9276e-15
