# Supplementary material for: REACTIN: Regulatory activity inference of transcription factors underlying human diseases with application to breast cancer
Source: BMC Genomics. 2013 Jul 26;14:504. doi: 10.1186/1471-2164-14-504 (PMC3750236; doi:10.1186/1471-2164-14-504)
Supplement: Additional file 5: Table S5 — GSEA results using TF target gene sets defined based on peak-based method. For each TF binding profile, target genes are defined as those with at least one binding peaks in their promoter regions (1kb upstream to 500bp downstream of TSS of genes). Peakseq method is used to determine binding peaks. ES: enrichment score; NES: normalized enrichment score. [file 1471-2164-14-504-S5.xls]

## Sheet: TableS_GSEA_PEAK_results.txt
the Chin data
Higher activity in ER+
TF	SIZE	ES	NES	P-value	FDR
Haib_T47d_Eralphaa_Gen1h	84	-0.64508	-1.7137	0	0.205
Haib_T47d_Eralphaa_Estradia1h	83	-0.64525	-1.7093	0	0.10775
Sydh_Gm12878_Stat1	36	-0.5075	-1.5087	0.0338	0.51033
Haib_Ecc1_Eralphaa_Gen1h	144	-0.41091	-1.4313	0.02091	0.66906
Sydh_Helas3_Spt20	75	-0.34174	-1.2031	0.2024	1
Haib_Ecc1_Eralphaa_Estradia1h	200	-0.33639	-1.1743	0.1822	1
Sydh_K562b_dp1	32	-0.38819	-1.1102	0.3627	1
Haib_H1hesc_Rxra	120	-0.27712	-1.0988	0.297	1
Sydh_Hepg2_Srebp1	306	-0.30367	-1.0885	0.3591	1
Sydh_K562_Rpc155	66	-0.3226	-1.0865	0.3782	1
Higher activity in ER-
TF	SIZE	ES	NES	P-value	FDR
Sydh_Gm12878_Nfkb_Tnfa	278	0.5033	1.4877	0.07661	1
Sydh_Gm12878_Stat3	134	0.43727	1.3785	0.1437	1
Sydh_K562_Cjun_Ifng30	127	0.34024	1.368	0.05988	1
Sydh_Helas3_Stat3	90	0.41366	1.2438	0.2012	1
Sydh_Gm18526_Nfkb	469	0.33487	1.2257	0.21	1
Sydh_K562_Cjun_Ifna6h	76	0.33843	1.2142	0.192	1
Sydh_K562_Stat1_Ifng6h	101	0.38138	1.213	0.2516	1
Sydh_K562_Stat1_Ifng30	96	0.35635	1.1789	0.2711	1
Sydh_Helas3_Zzz3	222	0.27219	1.1653	0.2037	1
Sydh_Helas3_Cjun	140	0.32936	1.1586	0.2411	1
the Desm data
Higher activity in ER+
TF	SIZE	ES	NES	P-value	FDR
Haib_T47d_Eralphaa_Gen1h	171	-0.53802	-1.7446	0.002075	0.31832
Haib_T47d_Eralphaa_Estradia1h	170	-0.53903	-1.7394	0.002083	0.1669
Haib_Ecc1_Eralphaa_Gen1h	261	-0.35328	-1.3612	0.07244	1
Sydh_K562_Rpc155	110	-0.276	-1.2761	0.1324	1
Sydh_K562_Jund	265	-0.22374	-1.2676	0.1273	1
Sydh_Helas3_Rpc155	288	-0.19771	-1.1701	0.2009	1
Sydh_K562_Cjun_Ifng6h	132	-0.27804	-1.1465	0.269	1
Haib_Ecc1_Eralphaa_Estradia1h	380	-0.28151	-1.1292	0.2521	1
Sydh_Hepg2_Cjun	490	-0.20521	-1.1283	0.2229	1
Sydh_Gm12878_Spt20	91	-0.24352	-1.0512	0.3768	1
Higher activity in ER-
TF	SIZE	ES	NES	P-value	FDR
Sydh_Helas3_Brf1	31	0.5623	1.5552	0.06142	1
Sydh_K562_Nelfe	425	0.28234	1.2915	0.1243	1
Sydh_Helas3_Bdp1	51	0.36584	1.2669	0.208	1
Sydh_K562b_rf1	16	0.45766	1.18	0.3165	1
Sydh_Helas3_Gcn5	265	0.23167	1.1407	0.3126	1
Sydh_Helas3_Zzz3	72	0.30957	1.1265	0.3394	1
Haib_H1hesc_Tcf12	444	0.23936	1.0684	0.3074	1
Haib_H1hesc_Pou5f1	59	0.37045	1.0566	0.3889	1
Sydh_Gm12878_Max	233	0.21744	1.0392	0.4121	1
Sydh_Helas3_Prdm1v	249	0.25679	1.0179	0.4023	1
the Hess data
Higher activity in ER+
TF	SIZE	ES	NES	P-value	FDR
Haib_Panc1_Nrsf	259	-0.41524	-1.4317	0.0466	1
Haib_U87Nrsf	269	-0.3951	-1.4253	0.03861	1
Sydh_Gm12878_Spt20	75	-0.3569	-1.3822	0.09553	1
Sydh_K562_Sirt6	58	-0.43151	-1.3531	0.09146	1
Sydh_H1hesc_Suz12	86	-0.50059	-1.3474	0.1316	0.95933
Haib_Pfsk1_Nrsf	378	-0.31234	-1.3275	0.05588	0.88558
Haib_Hepg2_Nrsf	267	-0.3917	-1.3211	0.1071	0.78498
Haib_T47d_Eralphaa_Estradia1h	121	-0.45859	-1.2943	0.1701	0.78578
Haib_T47d_Eralphaa_Gen1h	122	-0.45617	-1.2905	0.1718	0.7118
Sydh_H1hesc_Ctbp2	464	-0.37071	-1.2768	0.1051	0.68973
Higher activity in ER-
TF	SIZE	ES	NES	P-value	FDR
Sydh_Gm12878_Nfkb_Tnfa	415	0.33975	1.1595	0.293	1
Sydh_K562_Stat1_Ifng30	148	0.33818	1.1383	0.2838	1
Sydh_Hepg2_Pgc1a_Forskln	29	0.47687	1.1148	0.4111	1
Sydh_K562_Nelfe	280	0.37207	1.0974	0.4024	1
Sydh_K562_Stat1_Ifng6h	156	0.33815	1.0909	0.3456	1
Sydh_Helas3_Stat3	177	0.28185	0.97464	0.493	1
Haib_K562_Bcl3	144	0.24272	0.95856	0.495	1
Haib_Hepg2_Tcf12	48	0.32227	0.91151	0.572	1
Sydh_K562_Stat1_Ifna30	125	0.37487	0.90759	0.5431	1
Sydh_K562_Stat2_Ifna6h	200	0.34094	0.8949	0.5454	1
the Ivsh data
Higher activity in ER+
TF	SIZE	ES	NES	P-value	FDR
Sydh_K562b_rf1	19	-0.58627	-1.5641	0.03862	1
Sydh_H1hesc_Rfx5	360	-0.33165	-1.5406	0.01852	1
Sydh_Helas3_Rpc155	306	-0.33419	-1.5379	0.04242	0.68251
Sydh_Helas3_Bdp1	58	-0.39497	-1.5341	0.05637	0.52795
Sydh_Helas3_Spt20	133	-0.35464	-1.5267	0.07085	0.44199
Sydh_Gm12878_Nfe2h	415	-0.31892	-1.5245	0.06613	0.37297
Haib_T47d_Eralphaa_Gen1h	151	-0.49665	-1.5073	0.02794	0.35686
Haib_T47d_Eralphaa_Estradia1h	149	-0.4942	-1.4936	0.03386	0.33611
Sydh_K562_Rpc155	117	-0.35791	-1.4584	0.06433	0.37713
Sydh_Hepg2_Grp20_Forskln	231	-0.34825	-1.4558	0.09362	0.34408
Higher activity in ER-
TF	SIZE	ES	NES	P-value	FDR
Sydh_Helas3_Stat3	191	0.34824	1.3176	0.1315	1
Sydh_Gm12878_Nfkb_Tnfa	498	0.29115	0.98862	0.4606	1
Sydh_K562_Brg1	49	0.38414	0.98769	0.4909	1
Sydh_Hepg2_Pgc1a_Forskln	31	0.33008	0.8788	0.6077	1
Sydh_Helas3_Zzz3	69	0.23065	0.84194	0.6646	1
Sydh_K562_Stat1_Ifna30	140	0.33661	0.83611	0.623	1
Sydh_K562_Stat1_Ifng6h	194	0.25233	0.82362	0.621	1
Haib_K562_Gata2	328	0.20564	0.8189	0.8849	1
Haib_H1hesc_Bcl11a	35	0.27462	0.76535	0.7798	1
Haib_K562_Bcl3	396	0.15855	0.75795	0.9595	1
the Minn data
Higher activity in ER+
TF	SIZE	ES	NES	P-value	FDR
Haib_T47d_Eralphaa_Gen1h	122	-0.60921	-1.907	0	0.065514
Haib_T47d_Eralphaa_Estradia1h	121	-0.61051	-1.9039	0	0.036044
Haib_Ecc1_Eralphaa_Gen1h	210	-0.518	-1.8505	0	0.047986
Haib_Ecc1_Eralphaa_Estradia1h	302	-0.46722	-1.7752	0	0.078469
Sydh_Hepg2_Srebp1	442	-0.30994	-1.4696	0.03755	0.54056
Haib_H1hesc_Rxra	221	-0.31185	-1.4594	0.02947	0.47513
Sydh_Helas3_Spt20	110	-0.33296	-1.3986	0.09412	0.56687
Sydh_K562_Bdp1	41	-0.37731	-1.38	0.129	0.55173
Sydh_Hepg2_Srebp2	91	-0.44199	-1.3379	0.1927	0.60826
Sydh_K562_Rpc155	93	-0.31359	-1.3029	0.1285	0.64857
Higher activity in ER-
TF	SIZE	ES	NES	P-value	FDR
Sydh_Hepg2_Pgc1a_Forskln	29	0.50454	1.5935	0.07613	0.84103
Sydh_K562_Brg1	39	0.60085	1.4434	0.0502	1
Sydh_Hepg2_Hsf1_Forskln	220	0.28307	1.3125	0.1192	1
Sydh_Gm12878_Nfkb_Tnfa	415	0.33805	1.2035	0.2266	1
Sydh_K562_Ini1	41	0.47318	1.1799	0.2697	1
Sydh_Hepg2_Grp20_Forskln	178	0.2242	1.0725	0.379	1
Sydh_Hepg2_Cjun	425	0.21788	1.0456	0.3592	1
Sydh_K562_Nfe2	250	0.19213	1.0012	0.443	1
Haib_K562_Bcl3	144	0.24908	0.99432	0.4576	1
Sydh_K562_Cjun_Ifng6h	115	0.26991	0.97308	0.4868	1
the Rich data
Higher activity in ER+
TF	SIZE	ES	NES	P-value	FDR
Sydh_Helas3_Spt20	133	-0.51383	-1.8207	0.001946	0.072795
Haib_T47d_Eralphaa_Estradia1h	152	-0.56406	-1.7609	0	0.09391
Haib_T47d_Eralphaa_Gen1h	154	-0.55796	-1.7529	0	0.068139
Sydh_K562_Bdp1	52	-0.48304	-1.6446	0.01268	0.18116
Haib_Ecc1_Eralphaa_Estradia1h	373	-0.43127	-1.5869	0.009416	0.23307
Haib_Ecc1_Eralphaa_Gen1h	262	-0.43953	-1.5722	0.00969	0.21958
Haib_H1hesc_Rxra	259	-0.38493	-1.4665	0.04449	0.40599
Sydh_K562_Rpc155	118	-0.3692	-1.4052	0.0744	0.52202
Haib_Pfsk1_Nrsf	474	-0.41349	-1.3908	0.03238	0.51123
Haib_A549_Gr_Dexc	214	-0.39923	-1.3839	0.0469	0.47914
Higher activity in ER-
TF	SIZE	ES	NES	P-value	FDR
Sydh_K562_Ini1	49	0.45153	1.4265	0.07968	0.61327
Sydh_K562_Brg1	49	0.44	1.3367	0.1323	0.50936
Sydh_K562b_Kap1	85	0.32375	1.0856	0.3471	0.99149
Haib_H1hesc_Bcl11a	35	0.32152	0.87766	0.6032	1
Sydh_K562_Nfe2	165	0.2074	0.84389	0.6548	1
Sydh_Hepg2_Pgc1a_Forskln	31	0.24149	0.80511	0.681	1
Haib_K562_Bcl3	28	0.28221	0.74462	0.7957	1
Sydh_Helas3_Zzz3	69	0.21321	0.70894	0.8126	1
Sydh_H1hesc_Suz12	100	0.2298	0.67037	0.9831	0.97979
Sydh_K562b_rf1	19	0.20756	0.57135	0.9517	0.9595
the Veer data
Higher activity in ER+
TF	SIZE	ES	NES	P-value	FDR
Haib_T47d_Eralphaa_Gen1h	75	-0.55119	-1.9948	0	0.027659
Haib_T47d_Eralphaa_Estradia1h	74	-0.55751	-1.9935	0	0.013829
Haib_Ecc1_Eralphaa_Gen1h	112	-0.35574	-1.5765	0.007692	0.28599
Sydh_K562_Bdp1	24	-0.47709	-1.5353	0.03658	0.27756
Haib_Ecc1_Eralphaa_Estradia1h	157	-0.32833	-1.4703	0.02554	0.34228
Sydh_K562_Rpc155	49	-0.3616	-1.3933	0.05118	0.46181
Sydh_Helas3_Rpc155	126	-0.32035	-1.368	0.07356	0.46419
Haib_Ecc1_Foxa1_Dmso2	208	-0.26504	-1.2862	0.07816	0.63503
Haib_H1hesc_Bcl11a	15	-0.43392	-1.2758	0.1724	0.59556
Sydh_Helas3_Bdp1	25	-0.37417	-1.2601	0.1546	0.58036
Higher activity in ER-
TF	SIZE	ES	NES	P-value	FDR
Sydh_Helas3_Cjun	108	0.37708	1.5781	0.01606	1
Sydh_Helas3_Stat3	84	0.37301	1.5409	0.0224	0.74756
Sydh_Huvec_Gata2	416	0.29985	1.5099	0.003922	0.61344
Sydh_Gm12878_Nfkb_Tnfa	264	0.36269	1.484	0.06392	0.55273
Sydh_Huvec_Cjun	247	0.28796	1.4332	0.02213	0.60739
Haib_A549_Gr_Dexb	394	0.28282	1.3971	0.0404	0.62556
Sydh_Hek293b_Kap1	460	0.27778	1.3779	0.03156	0.60391
Haib_Gm12878_Batf	458	0.29207	1.3701	0.06958	0.54999
Sydh_K562_Stat1_Ifng6h	82	0.35437	1.2912	0.1931	0.76337
Haib_Ecc1_Gr	61	0.32459	1.2839	0.1364	0.71422
the Vijv data
Higher activity in ER+
TF	SIZE	ES	NES	P-value	FDR
Haib_T47d_Eralphaa_Gen1h	75	-0.54994	-2.0524	0	0.0013834
Haib_T47d_Eralphaa_Estradia1h	74	-0.55548	-2.0516	0	0.00069172
Haib_H1hesc_Bcl11a	15	-0.51537	-1.5045	0.04501	0.5091
Sydh_Gm12878_Stat1	34	-0.42424	-1.4717	0.07143	0.46144
Haib_Ecc1_Eralphaa_Gen1h	113	-0.33299	-1.4193	0.05021	0.50824
Haib_Ecc1_Eralphaa_Estradia1h	160	-0.32398	-1.3861	0.06397	0.5158
Sydh_K562_Bdp1	24	-0.38276	-1.1685	0.2806	1
Sydh_K562_Rpc155	49	-0.31254	-1.1615	0.2238	1
Haib_K562_Fosl1	302	-0.22154	-1.1025	0.2449	1
Sydh_Helas3_Bdp1	25	-0.33219	-1.0612	0.3642	1
Higher activity in ER-
TF	SIZE	ES	NES	P-value	FDR
Sydh_Huvec_Cjun	186	0.2838	1.3266	0.07211	1
Sydh_K562b_Tr4	182	0.31507	1.2287	0.1992	1
Haib_Gm12878_Srf	470	0.26473	1.2173	0.1469	1
Sydh_Gm12878_Nfkb_Tnfa	268	0.29206	1.1808	0.2391	1
Haib_K562_Gata2	170	0.24178	1.1692	0.1458	1
Sydh_Gm12878_Tr4	252	0.28189	1.1426	0.2854	1
Haib_K562_Bcl3	15	0.39858	1.1415	0.2934	1
Haib_H1hesc_Srf	486	0.25342	1.1288	0.2691	1
Sydh_H1hesc_Cjun	143	0.26338	1.1166	0.2813	1
Sydh_Helas3_Cjun	109	0.26428	1.0902	0.3227	1
the Wang data
Higher activity in ER+
TF	SIZE	ES	NES	P-value	FDR
Haib_T47d_Eralphaa_Gen1h	122	-0.57399	-1.7535	0.001984	0.23756
Haib_T47d_Eralphaa_Estradia1h	121	-0.57565	-1.7504	0.001992	0.1214
Haib_Ecc1_Eralphaa_Gen1h	210	-0.41501	-1.5515	0.01629	0.38186
Haib_H1hesc_Rxra	221	-0.32609	-1.5002	0.04251	0.409
Haib_Ecc1_Eralphaa_Estradia1h	302	-0.37234	-1.4742	0.01227	0.38292
Sydh_Gm12878_Max	198	-0.28407	-1.4628	0.04051	0.33876
Sydh_Helas3_Spt20	110	-0.30438	-1.2408	0.1911	0.95027
Sydh_Gm12878_Zzz3	211	-0.21672	-1.1286	0.2851	1
Haib_A549_Gr_Dexa	343	-0.28548	-1.0857	0.2854	1
Sydh_H1hesc_Suz12	86	-0.43319	-1.0804	0.3181	1
Higher activity in ER-
TF	SIZE	ES	NES	P-value	FDR
Sydh_Hepg2_Pgc1a_Forskln	29	0.4286	1.4307	0.1345	1
Sydh_K562_Nelfe	280	0.31522	1.4189	0.1079	1
Sydh_Helas3_Gcn5	225	0.31865	1.4142	0.09167	0.9881
Sydh_K562_Irf1_Ifna30	125	0.47093	1.3679	0.165	0.96362
Sydh_Hek293b_Elk4	288	0.26335	1.3365	0.09091	0.91964
Haib_K562_Taf7	452	0.2399	1.3311	0.1084	0.7869
Sydh_Hepg2_Hsf1_Forskln	220	0.28369	1.306	0.1324	0.76459
Sydh_K562_Stat1_Ifng6h	156	0.35143	1.2779	0.1676	0.77305
Sydh_K562_Stat1_Ifng30	148	0.32803	1.2606	0.19	0.7475
Sydh_K562_Stat2_Ifna30	191	0.39239	1.2415	0.2461	0.73759
the TCGA data
Higher activity in ER+
TF	SIZE	ES	NES	P-value	FDR
Haib_T47d_Eralphaa_Gen1h	118	-0.53278	-2.0198	0	0.014266
Haib_T47d_Eralphaa_Estradia1h	116	-0.53201	-2.005	0	0.0074981
Haib_Ecc1_Eralphaa_Gen1h	197	-0.37124	-1.6643	0.007491	0.16038
Haib_Ecc1_Eralphaa_Estradia1h	265	-0.31796	-1.4511	0.0342	0.57499
Sydh_Hepg2_Srebp1	381	-0.31996	-1.4322	0.04423	0.51626
Sydh_Helas3_Spt20	85	-0.35999	-1.3209	0.1369	0.7909
Sydh_K562_Rad21	306	-0.25943	-1.2775	0.06349	0.84207
Sydh_H1hesc_Rfx5	264	-0.26402	-1.2109	0.1542	1
Sydh_Gm12878_Stat1	46	-0.30527	-1.1728	0.2074	1
Sydh_K562b_Gata1	172	-0.23618	-1.1256	0.2188	1
Higher activity in ER-
TF	SIZE	ES	NES	P-value	FDR
Sydh_K562_Brg1	28	0.43724	1.431	0.1088	1
Sydh_Helas3_Stat3	107	0.3258	1.2593	0.1954	1
Sydh_Hek293b_Elk4	115	0.30006	1.2521	0.1311	1
Sydh_Helas3_Cjun	176	0.27422	1.1584	0.2372	1
Sydh_Helas3_Brf1	25	0.34779	1.1293	0.2901	1
Sydh_Gm12878_Stat3	163	0.26585	1.0963	0.3105	1
Sydh_K562_Nelfe	229	0.2464	1.0931	0.3228	1
Sydh_Hepg2_Erra_Forskln	66	0.28719	1.0893	0.3262	1
Sydh_Gm12878_Nfkb_Tnfa	344	0.27394	1.0835	0.332	1
Sydh_Helas3_Gcn5	184	0.26086	1.0714	0.3457	1
