# Supplementary material for: REACTIN: Regulatory activity inference of transcription factors underlying human diseases with application to breast cancer
Source: BMC Genomics. 2013 Jul 26;14:504. doi: 10.1186/1471-2164-14-504 (PMC3750236; doi:10.1186/1471-2164-14-504)
Supplement: Additional file 6: Table S6 — GSEA results using TF target gene sets identified by TIP algorithm. [file 1471-2164-14-504-S6.xls]

## Sheet: TableS_GSEA_TIP_results.txt
the Chin data
Higher activity in ER+
TF	SIZE	ES	NES	P-value	FDR
Haib_Hepg2_Hnf4	147	-0.44266	-1.6444	0.007843	1
Haib_T47d_Eralphaa_Gen1h	35	-0.69614	-1.5903	0.01165	1
Haib_T47d_Eralphaa_Estradia1h	35	-0.69614	-1.5903	0.01165	1
Haib_Ecc1_Eralphaa_Gen1h	86	-0.49369	-1.5128	0.016	1
Haib_T47d_Foxa1_Dmso2	99	-0.54192	-1.5126	0.02344	1
Sydh_Hepg2_Usf2	89	-0.41117	-1.4714	0.05792	1
Sydh_Hepg2_Pgc1a_Forskln	32	-0.52713	-1.4625	0.08549	1
Haib_Hepg2_Hnf4g	104	-0.38706	-1.4436	0.05952	1
Haib_Hepg2_Foxa2	163	-0.42504	-1.4402	0.02584	1
Haib_Gm12878_Atf3	65	-0.4219	-1.4237	0.102	1
Higher activity in ER-
TF	SIZE	ES	NES	P-value	FDR
Sydh_Gm15510_Nfkb	36	0.59887	1.5671	0.0495	1
Sydh_K562_Irf1_Ifna30	23	0.62356	1.5624	0.05138	1
Sydh_K562b_E2f4	141	0.62706	1.5428	0.09449	1
Haib_K562_Fosl1	70	0.47568	1.5415	0.06212	1
Sydh_K562_Stat1_Ifng6h	53	0.49794	1.5358	0.06238	1
Sydh_Gm12878_Ebf	140	0.49087	1.5285	0.06538	1
Sydh_Gm12891_Nfkb	82	0.6083	1.5259	0.06653	0.97763
Sydh_Gm12892_Nfkb	19	0.65557	1.5211	0.03557	0.88626
Haib_Gm12878_Bcl3	25	0.5595	1.5191	0.05848	0.79927
Sydh_Gm18951_Nfkb	37	0.61472	1.5146	0.07692	0.7428
the Desm data
Higher activity in ER+
TF	SIZE	ES	NES	P-value	FDR
Sydh_Hepg2_Erra__Forskln	65	-0.59458	-2.0238	0.00431	0.19297
Sydh_Hepg2_Pgc1a_Forskln	57	-0.55049	-1.8431	0.008333	0.46606
Broad_Fibrobl_Ctcf	307	-0.34495	-1.8235	0.002096	0.361
Haib_Helas3_Gabp	307	-0.31069	-1.7713	0.0119	0.41473
Uw_Gm12875_Ctcf	240	-0.39878	-1.7712	0.006	0.33193
Uw_Gm12801_Ctcf	51	-0.53906	-1.7547	0.006061	0.31763
Haib_Hepg2_Atf3	173	-0.37445	-1.6957	0.0251	0.43165
Uw_Helas3_Ctcf	277	-0.37464	-1.69	0.006494	0.39108
Haib_H1hesc_Gabp	214	-0.3598	-1.686	0.02434	0.3564
Broad_Gm12891_Ctcf	348	-0.30914	-1.6801	0.008602	0.33554
Higher activity in ER-
TF	SIZE	ES	NES	P-value	FDR
Sydh_Helas3_Zzz3	35	0.57901	1.7004	0.007737	1
Sydh_Helas3_Cebpb	135	0.43516	1.6649	0.009542	1
Sydh_Gm12878_Zzz3	23	0.66858	1.6595	0.02367	0.84934
Sydh_Helas3_Hae2f1	362	0.37115	1.6255	0.01993	0.81771
Sydh_Helas3_E2f1	63	0.50428	1.6102	0.04094	0.73077
Haib_Gm12878_Mef2a	99	0.49589	1.5288	0.04931	1
Sydh_Helas3_E2f4	208	0.58536	1.4809	0.1178	1
Sydh_Gm12891_Nfkb	145	0.47886	1.438	0.09486	1
Haib_K562_E2f6h50	254	0.29175	1.4314	0.07566	1
Sydh_Gm19099_Nfkb	81	0.52318	1.43	0.0751	1
the Hess data
Higher activity in ER+
TF	SIZE	ES	NES	P-value	FDR
Haib_U87Nrsf	90	-0.53109	-1.4698	0.05029	1
Sydh_H1hesc_Suz12	200	-0.46628	-1.3803	0.08478	1
Haib_H1hesc_Nrsf	159	-0.47271	-1.3792	0.08209	1
Haib_H1hesc_Nrsf	159	-0.47271	-1.3792	0.08209	1
Haib_A549_Gr_Dexa	98	-0.39665	-1.374	0.1369	1
Haib_Pfsk1_Nrsf	93	-0.4492	-1.3646	0.1174	1
Broad_H1hesc_Cmyc	85	-0.5307	-1.3583	0.108	1
Sydh_Nt2d1_Suz12	223	-0.44824	-1.3547	0.09785	1
Sydh_K562_Rpc155	53	-0.38499	-1.3241	0.1569	1
Haib_Hepg2_Nrsf	107	-0.42805	-1.2963	0.1728	1
Higher activity in ER-
TF	SIZE	ES	NES	P-value	FDR
Sydh_Helas3_Stat3	35	0.62176	1.4842	0.0498	1
Sydh_Gm12878_Rfx5	102	0.48054	1.3987	0.1731	1
Sydh_Hepg2_Rfx5	82	0.5198	1.3946	0.1744	1
Sydh_Helas3_Rfx5	93	0.45312	1.3537	0.1918	1
Haib_Ecc1_Foxa1_Dmso2	17	0.49422	1.347	0.1549	1
Sydh_Helas3_Zzz3	33	0.56921	1.3163	0.144	1
Sydh_Gm12878_Nfkb	18	0.6289	1.2789	0.2191	1
Sydh_H1hesc_Rfx5	82	0.45719	1.2767	0.2404	1
Sydh_Helas3_Stat1_Ifng30	110	0.40987	1.2628	0.1992	1
Sydh_Gm15510_Nfkb	51	0.52044	1.2555	0.246	1
the Ivsh data
Higher activity in ER+
TF	SIZE	ES	NES	P-value	FDR
Broad_Mcf7_Ctcf	88	-0.49333	-1.6992	0.009346	0.24789
Broad_Progfib_Ctcf	161	-0.4081	-1.6989	0.01533	0.23272
Sydh_K562b_Yy1	251	-0.38709	-1.6938	0.03984	0.22785
Broad_Gm12892_Ctcf	387	-0.3672	-1.693	0.01748	0.21641
Uw_Nhek_Ctcf	349	-0.36556	-1.6793	0.01156	0.22892
Broad_Gm19239_Ctcf	316	-0.37193	-1.6784	0.01761	0.21961
Uw_Hek293_Ctcf	270	-0.41351	-1.6724	0.003906	0.21857
Uw_Huvec_Ctcf	425	-0.36768	-1.6708	0.01167	0.2111
Haib_Gm12878_Gabp	260	-0.41688	-1.6706	0.04255	0.20213
Uw_Gm12873_Ctcf	308	-0.37356	-1.6668	0.01143	0.20021
Sydh_Gm12878_Znf143	415	-0.36021	-1.6652	0.032	0.19389
Broad_Gm19240_Ctcf	427	-0.35947	-1.6627	0.02529	0.19071
Haib_Gm12878_Zeb1	121	-0.44234	-1.6597	0.008	0.18779
Uw_Aoaf_Ctcf	190	-0.3677	-1.6564	0.005628	0.18569
Uw_Gm06990_Ctcf	135	-0.38993	-1.6551	0.01109	0.18098
Uw_Gm12874_Ctcf	385	-0.37308	-1.655	0.01375	0.17509
Haib_Helas3_Gabp	359	-0.39759	-1.6519	0.05545	0.17303
Sydh_K562_Irf1_Ifng6h	229	-0.39296	-1.6489	0.03143	0.17238
Uw_Hepg2_Ctcf	241	-0.41178	-1.6443	0.004	0.17416
Haib_H1hesc_Gabp	241	-0.41594	-1.6425	0.04854	0.17107
Uw_Gm12801_Ctcf	55	-0.44771	-1.6421	0.02414	0.16694
Sydh_Nt2d1_Znf274	23	-0.70706	-1.6396	0.01245	0.16532
Haib_H1hesc_Atf3	176	-0.39631	-1.6378	0.04743	0.16279
Haib_Hepg2_Ctcf	138	-0.44141	-1.6256	0.006263	0.17409
Haib_K562_Sp2	273	-0.35025	-1.623	0.06383	0.17281
Broad_Gm12891_Ctcf	377	-0.35805	-1.6218	0.0214	0.17004
Haib_K562_Thap1	240	-0.35073	-1.6205	0.04432	0.16727
Broad_Nhek_Ctcf	381	-0.33621	-1.62	0.02559	0.16396
Uw_Ag09319_Ctcf	309	-0.34334	-1.6192	0.009785	0.16104
Haib_T47d_Eralphaa_Gen1h	76	-0.68416	-1.6097	0.01008	0.16477
Haib_T47d_Eralphaa_Estradia1h	76	-0.68416	-1.6097	0.01008	0.16477
Uw_Hasp_Ctcf	321	-0.33893	-1.6081	0.007737	0.16304
Haib_H1hesc_Yy1	270	-0.36209	-1.6074	0.05437	0.1603
Uw_Ag04450_Ctcf	228	-0.35305	-1.6048	0.003929	0.16042
Uw_Gm12872_Ctcf	269	-0.36514	-1.6026	0.01158	0.15977
Uw_Hbmec_Ctcf	300	-0.34553	-1.5984	0.01134	0.16086
Uw_Ag04449_Ctcf	388	-0.33368	-1.5959	0.01174	0.16037
Sydh_Gm12878_Nfe2h	136	-0.40749	-1.5872	0.03758	0.16756
Haib_H1hesc_Six5	286	-0.34983	-1.585	0.04883	0.16721
Uw_Hmf_Ctcf	206	-0.3606	-1.5792	0.00578	0.17177
Haib_A549_Ctcf_Etoh02	121	-0.41738	-1.5763	0.003899	0.17241
Uw_Helas3_Ctcf	301	-0.36602	-1.5748	0.01942	0.17158
Uw_Saec_Ctcf	418	-0.34088	-1.5704	0.01556	0.1739
Broad_Mcf7_Ctcf	89	-0.44973	-1.5703	0.05346	0.17109
Uw_Hmec_Ctcf	393	-0.33018	-1.5676	0.02132	0.17104
Sydh_H1hesc_Nrf1	349	-0.35988	-1.5647	0.06641	0.17148
Haib_Gm12878_Yy1	332	-0.34683	-1.5617	0.06602	0.17231
Sydh_Hepg2_Usf2	155	-0.38593	-1.5518	0.06122	0.18127
Haib_Gm12878_Six5	323	-0.34235	-1.5509	0.05929	0.17983
Broad_Gm19238_Ctcf	418	-0.3266	-1.5506	0.04789	0.17734
Haib_H1hesc_Ctcf	130	-0.41814	-1.5505	0.01653	0.17469
Haib_Hepg2_Elf1	357	-0.37742	-1.55	0.07843	0.17248
Haib_A549_Gr_Dexa	119	-0.4481	-1.5453	0.02459	0.17489
Sydh_Hepg2_Grp20_Forskln	117	-0.44688	-1.5447	0.06773	0.17287
Uw_Gm12864_Ctcf	318	-0.34329	-1.5418	0.01965	0.17376
Sydh_Helas3_Mxi1bhlh	34	-0.51919	-1.5401	0.05523	0.17307
Haib_K562_Gabp	347	-0.38076	-1.5395	0.08219	0.1712
Haib_A549_Ctcf	114	-0.41549	-1.5393	0.005882	0.16899
Broad_Hepg2_Ctcf	178	-0.38432	-1.5374	0.01364	0.16891
Uw_Hcpe_Ctcf	307	-0.3192	-1.5202	0.0206	0.18738
Haib_Hepg2_Rad21	265	-0.36463	-1.5146	0.0137	0.19158
Sydh_Helas3_Bdp1	71	-0.49071	-1.5144	0.05134	0.18918
Haib_Gm12878_Elf1	310	-0.35882	-1.5132	0.08628	0.18821
Haib_Gm12892_Yy1	340	-0.32908	-1.507	0.08532	0.19388
Sydh_Hepg2_Erra__Forskln	70	-0.46781	-1.5062	0.06776	0.19227
Uw_Hpaf_Ctcf	254	-0.33313	-1.5046	0.007634	0.19193
Haib_K562_Yy1	317	-0.3285	-1.4996	0.08984	0.19509
Broad_Mcf7_Cmyc	191	-0.42003	-1.4969	0.1258	0.19592
Haib_Gm12891_Yy1	315	-0.32332	-1.4961	0.07961	0.19447
Haib_A549_Usf1	320	-0.32759	-1.4932	0.08216	0.19529
Sydh_Nt2d1_Yy1	268	-0.34438	-1.4903	0.09109	0.19608
Uw_Bj_Ctcf	350	-0.3163	-1.49	0.03307	0.19415
Sydh_Huvec_Max	254	-0.3307	-1.4897	0.06544	0.19236
Haib_Hepg2_Zbtb33	151	-0.33206	-1.4851	0.08214	0.19485
Sydh_Helas3_Tf3c110	69	-0.47929	-1.485	0.06405	0.19274
Haib_Sknshra_Yy1	319	-0.33206	-1.4838	0.09307	0.19205
Sydh_Hepg2_Rad21	217	-0.36498	-1.4807	0.0229	0.19345
Broad_Gm12878_Ctcf	304	-0.3122	-1.48	0.07317	0.19203
Uw_Ag10803_Ctcf	209	-0.34576	-1.4778	0.01685	0.19273
Haib_K562_Egr1	294	-0.31396	-1.4717	0.07708	0.19735
Sydh_K562_Tf3c110	161	-0.38999	-1.4679	0.05117	0.19994
Uw_Hcfaa_Ctcf	273	-0.3169	-1.4674	0.02453	0.19837
Broad_Mcf7_Ctcf_Estro	71	-0.47087	-1.4666	0.07495	0.19719
Uw_Sknshra_Ctcf	403	-0.31631	-1.4633	0.06163	0.19895
Haib_H1hesc_Sp1	271	-0.39814	-1.4596	0.08617	0.20121
Haib_K562_Yy1	291	-0.32108	-1.4547	0.09362	0.2049
Broad_Gliobla_Ctcf	340	-0.31188	-1.4539	0.02068	0.20393
Haib_T47d_P300_Dmso2	47	-0.46738	-1.4531	0.06043	0.20313
Sydh_Gm12878_Nrf1	327	-0.32911	-1.4526	0.1262	0.20195
Sydh_Helas3_Usf2	187	-0.35562	-1.4488	0.101	0.20406
Haib_A549_Usf1_Etoh02	317	-0.30988	-1.4468	0.1066	0.20455
Haib_Gm12878_Usf1	262	-0.32512	-1.4447	0.103	0.20478
Sydh_K562_Rpc155	73	-0.46221	-1.4381	0.08085	0.2103
Haib_Hepg2_Sp1	257	-0.34524	-1.4315	0.102	0.2163
Sydh_K562b_Znf263	146	-0.40204	-1.4312	0.06042	0.21456
Higher activity in ER-
TF	SIZE	ES	NES	P-value	FDR
Sydh_Hek293b_Kap1	15	0.60533	1.3284	0.1739	1
Sydh_Mcf10aes_Stat3_Etoh01b	211	0.37539	1.2651	0.1405	1
Sydh_Gm12878_Ebf	238	0.37562	1.18	0.2615	1
Sydh_Mcf10aes_Stat3_Tam	209	0.32434	1.1537	0.246	1
Sydh_Mcf10aes_Stat3_Etoh01	116	0.31352	1.14	0.3102	1
Sydh_Mcf10aes_Stat3_Etoh01c	197	0.32614	1.1375	0.2907	1
Sydh_Gm12878_Nfkb	21	0.5328	1.1034	0.3976	1
Sydh_K562_Stat1_Ifng30	71	0.38775	1.0743	0.3702	1
Haib_Gm12878_Batf	139	0.30908	1.0184	0.4451	1
Haib_Gm12878_Ebf1c8	260	0.31081	1.0105	0.446	1
the Minn data
Higher activity in ER+
TF	SIZE	ES	NES	P-value	FDR
Haib_T47d_Foxa1_Dmso2	132	-0.5535	-1.843	0	0.82582
Haib_Gm12878_Srf	64	-0.50337	-1.7251	0.0186	1
Haib_A549_Gr_Dexa	98	-0.53395	-1.7179	0.002032	0.81249
Haib_Ecc1_Eralphaa_Gen1h	124	-0.49399	-1.6737	0	0.85259
Haib_Hepg2_Srf	69	-0.46597	-1.6676	0.0234	0.71699
Haib_Ecc1_Eralphaa_Estradia1h	113	-0.53595	-1.6608	0.004149	0.62631
Haib_T47d_Eralphaa_Gen1h	56	-0.65994	-1.6488	0.009901	0.5103
Haib_T47d_Eralphaa_Estradia1h	56	-0.65994	-1.6488	0.009901	0.5103
Sydh_Hepg2_Erra__Forskln	58	-0.49964	-1.6401	0.032	0.48433
Uw_Gm12875_Ctcf	207	-0.37968	-1.6276	0.007812	0.47408
Higher activity in ER-
TF	SIZE	ES	NES	P-value	FDR
Sydh_Helas3_E2f4	181	0.58293	1.5667	0.1028	1
Sydh_K562_Cmyc	198	0.34945	1.5582	0.08238	1
Sydh_K562_Cmyc_Ifng6h	210	0.33507	1.4949	0.1098	1
Sydh_K562_Cmyc_Ifng30	243	0.3348	1.4893	0.1166	1
Sydh_Helas3_Cebpb	114	0.42088	1.4748	0.05566	1
Sydh_Mcf10aes_Stat3_Tam	189	0.39121	1.4457	0.064	1
Sydh_K562b_E2f4	193	0.48163	1.4242	0.163	1
Sydh_K562_Ccnt2	103	0.43244	1.4076	0.1089	1
Sydh_K562_Cmyc_Ifna6h	126	0.3588	1.4048	0.1255	1
Broad_K562_Cmyc	124	0.36131	1.392	0.129	1
the Rich data
Higher activity in ER+
TF	SIZE	ES	NES	P-value	FDR
Haib_T47d_Eralphaa_Gen1h	79	-0.68044	-1.7585	0.003906	0.22958
Haib_T47d_Eralphaa_Estradia1h	79	-0.68044	-1.7585	0.003906	0.22958
Haib_A549_Gr_Etoh02	67	-0.5357	-1.6494	0.03018	0.24282
Broad_Mcf7_Ctcf	91	-0.43504	-1.6465	0.02049	0.23263
Sydh_Helas3_Rpc155	69	-0.48241	-1.639	0.01242	0.23353
Haib_A549_Gr_Dexa	120	-0.51583	-1.6253	0.01751	0.24873
Sydh_Helas3_Gcn5	30	-0.60576	-1.6224	0.0239	0.2423
Haib_A549_Ctcf	118	-0.41989	-1.6206	0	0.23433
Haib_Gm12878_Zeb1	125	-0.45864	-1.6166	0.01829	0.23022
Haib_Ecc1_Eralphaa_Gen1h	151	-0.48748	-1.6151	0.01326	0.22254
Broad_Fibrobl_Ctcf	330	-0.38091	-1.6112	0.02037	0.2204
Uw_Gm12875_Ctcf	269	-0.39541	-1.595	0.0241	0.23962
Haib_A549_Ctcf_Etoh02	125	-0.40638	-1.5948	0.002024	0.2302
Sydh_Helas3_Tf3c110	69	-0.48028	-1.5911	0.01222	0.22931
Broad_Mcf7_Ctcf_Estro	74	-0.50131	-1.5843	0.05485	0.23408
Haib_H1hesc_Srf	125	-0.41855	-1.5806	0.03448	0.23135
Haib_H1hesc_Egr1	90	-0.47763	-1.5786	0.0259	0.21901
Haib_H1hesc_Egr1	90	-0.47763	-1.5786	0.0259	0.21901
Haib_Hepg2_Fosl2	78	-0.45233	-1.5726	0.0444	0.22223
Haib_Gm12878_Pax5	105	-0.42278	-1.5474	0.04132	0.24758
Higher activity in ER-
TF	SIZE	ES	NES	P-value	FDR
Sydh_Helas3_E2f4	231	0.55014	1.3712	0.1875	1
Sydh_K562b_E2f4	237	0.49641	1.3468	0.2182	1
Sydh_K562_Cjun_Ifna6h	27	0.57781	1.3245	0.1791	1
Sydh_K562_Cmyc_Ifna30	103	0.38162	1.2878	0.2048	1
Sydh_K562_Ccnt2	112	0.37898	1.2459	0.2134	1
Sydh_K562_Mafk	82	0.37513	1.2331	0.2194	1
Sydh_K562b_Kap1	63	0.43254	1.2221	0.2222	1
Sydh_K562_P300f4	44	0.47389	1.2132	0.2495	1
Sydh_K562_Jund	25	0.56183	1.2051	0.2711	1
Uw_K562_Ctcf	114	0.35312	1.1852	0.2545	1
the Veer data
Higher activity in ER+
TF	SIZE	ES	NES	P-value	FDR
Haib_T47d_Eralphaa_Gen1h	34	-0.69353	-1.9461	0.002032	0.093629
Haib_T47d_Eralphaa_Estradia1h	34	-0.69353	-1.9461	0.002032	0.093629
Haib_T47d_Foxa1_Dmso2	85	-0.46977	-1.8267	0.001887	0.22623
Sydh_Hepg2_Grp20_Forskln	49	-0.50218	-1.6105	0.04432	0.9643
Haib_Ecc1_Eralphaa_Estradia1h	70	-0.43134	-1.604	0.01587	0.81087
Sydh_Hepg2_Erra__Forskln	30	-0.52817	-1.5896	0.05917	0.74935
Haib_Ecc1_Eralphaa_Gen1h	77	-0.40723	-1.5838	0.008048	0.66628
Haib_Hepg2_Jund	67	-0.38977	-1.5637	0.02846	0.67068
Haib_A549_Ctcf	55	-0.37778	-1.5579	0.007874	0.55697
Haib_A549_Gr_Etoh02	34	-0.4551	-1.5579	0.02907	0.61885
Higher activity in ER-
TF	SIZE	ES	NES	P-value	FDR
Sydh_Mcf10aes_Stat3_Etoh01b	99	0.48739	1.8042	0.006211	0.73668
Haib_K562_Srf	99	0.42386	1.7307	0.001996	0.73884
Sydh_Helas3_E2f1	42	0.50855	1.7248	0.01392	0.51715
Sydh_Helas3_E2f4	103	0.59602	1.7224	0.05123	0.3954
Sydh_K562b_E2f4	112	0.57208	1.7208	0.03975	0.32267
Sydh_Mcf10aes_Stat3_Tam	105	0.44828	1.7096	0.008493	0.29686
Sydh_Helas3_Hae2f1	196	0.41764	1.7066	0.01004	0.25987
Sydh_Gm15510_Nfkb	30	0.60519	1.6917	0.018	0.25538
Sydh_K562_Stat1_Ifng30	33	0.52933	1.6548	0.02947	0.30736
Sydh_K562_Stat1_Ifng6h	40	0.53776	1.6503	0.03156	0.28503
the Vijv data
Higher activity in ER+
TF	SIZE	ES	NES	P-value	FDR
Haib_T47d_Eralphaa_Gen1h	34	-0.63488	-1.8291	0.006148	0.21253
Haib_T47d_Eralphaa_Estradia1h	34	-0.63488	-1.8291	0.006148	0.21253
Haib_T47d_Foxa1_Dmso2	85	-0.43045	-1.6827	0.01222	0.52252
Haib_Sknshra_P300	18	-0.51542	-1.5307	0.04564	1
Haib_Ecc1_Eralphaa_Estradia1h	72	-0.43051	-1.5262	0.04938	0.93684
Haib_T47d_P300_Dmso2	22	-0.47645	-1.4894	0.0501	0.98154
Haib_Hepg2_Foxa2	132	-0.32439	-1.4756	0.01379	0.91259
Haib_Hepg2_Foxa1	144	-0.31448	-1.4407	0.02391	0.96549
Broad_Mcf7_Cmyc_Estro	22	-0.49687	-1.4382	0.1132	0.86992
Sydh_Trexhek293_Znf263	148	-0.30812	-1.4292	0.014	0.8263
Higher activity in ER-
TF	SIZE	ES	NES	P-value	FDR
Haib_K562_Srf	100	0.40892	1.6494	0.01227	1
Haib_H1hesc_Srf	68	0.42309	1.617	0.01741	1
Sydh_K562_Atf3	26	0.47786	1.5357	0.03607	1
Sydh_Helas3_Elk4	63	0.43111	1.5124	0.04651	1
Haib_Gm12878_Sin3ak20	27	0.52566	1.5121	0.06024	1
Haib_Gm12878_Srf	93	0.37421	1.5029	0.02713	1
Haib_Gm12878_Bcl3	16	0.57788	1.4574	0.1129	1
Sydh_K562_Cjun	45	0.40426	1.4127	0.07356	1
Sydh_Helas3_Gcn5	19	0.50155	1.4074	0.1086	1
Sydh_Pbde_Gata1	130	0.31128	1.4057	0.02099	1
the Wang data
Higher activity in ER+
TF	SIZE	ES	NES	P-value	FDR
Haib_T47d_Eralphaa_Gen1h	56	-0.70147	-1.7191	0.005682	0.92714
Haib_T47d_Eralphaa_Estradia1h	56	-0.70147	-1.7191	0.005682	0.92714
Haib_Ecc1_Eralphaa_Dmso2	44	-0.46942	-1.5686	0.02564	1
Haib_Ecc1_Eralphaa_Gen1h	124	-0.45947	-1.5677	0.008565	1
Sydh_Gm12878_Nfe2h	110	-0.33937	-1.5254	0.054	1
Broad_Mcf7_Ctcf_Estro	64	-0.53538	-1.5115	0.03276	1
Sydh_Hepg2_Maff	162	-0.32084	-1.5017	0.03777	1
Sydh_Helas3_Tf3c110	47	-0.47684	-1.501	0.02976	1
Haib_Ecc1_Eralphaa_Estradia1h	113	-0.48677	-1.4907	0.01915	0.99792
Haib_Hepg2_Bhlhe40	15	-0.64046	-1.4722	0.06796	1
Higher activity in ER-
TF	SIZE	ES	NES	P-value	FDR
Sydh_Helas3_E2f4	181	0.64554	1.7293	0.02191	1
Sydh_K562b_E2f4	193	0.58947	1.6888	0.03727	1
Sydh_Helas3_Cebpb	114	0.47446	1.6619	0.007952	0.8711
Sydh_Helas3_Hae2f1	303	0.39437	1.6527	0.026	0.70123
Haib_K562_Taf1	229	0.31795	1.6123	0.03781	0.77312
Sydh_K562_Cmyc_Ifng30	243	0.33907	1.5554	0.08752	0.96902
Sydh_K562_Ccnt2	103	0.45507	1.5408	0.03295	0.92196
Sydh_K562_Cmyc_Ifng6h	210	0.31915	1.4819	0.09551	1
Sydh_Huvec_Cfos	137	0.42096	1.4671	0.06548	1
Sydh_K562_Cmyc	198	0.3229	1.459	0.1308	1
the TCGA data
Higher activity in ER+
TF	SIZE	ES	NES	P-value	FDR
Haib_T47d_Eralphaa_Gen1h	60	-0.68633	-2.1163	0	0.0088477
Haib_T47d_Eralphaa_Estradia1h	60	-0.68633	-2.1163	0	0.0088477
Haib_T47d_Foxa1_Dmso2	149	-0.4838	-1.9213	0	0.12151
Haib_T47d_P300_Dmso2	36	-0.58175	-1.8654	0.002	0.1719
Haib_Ecc1_Eralphaa_Estradia1h	118	-0.41675	-1.6623	0.01423	0.76177
Haib_Ecc1_Eralphaa_Gen1h	123	-0.39591	-1.6482	0.01432	0.7033
Sydh_Gm12878_Nfe2h	94	-0.43854	-1.5692	0.04183	1
Sydh_Hepg2_Pgc1a_Forskln	36	-0.50008	-1.5654	0.03145	0.9154
Sydh_Helas3_Prdm1v	23	-0.51995	-1.5197	0.06548	1
Haib_Hepg2_Foxa1	225	-0.31629	-1.5005	0.01775	1
Higher activity in ER-
TF	SIZE	ES	NES	P-value	FDR
Sydh_K562b_E2f4	173	0.60946	1.7281	0.03711	1
Sydh_Helas3_E2f4	163	0.64633	1.6879	0.05567	1
Haib_K562_E2f6h50	195	0.39907	1.6317	0.01863	1
Haib_Gm12878_Sin3ak20	45	0.47601	1.5191	0.07101	1
Sydh_Helas3_Hae2f1	322	0.36295	1.4939	0.0595	1
Sydh_Gm10847Nfkb	15	0.61562	1.4874	0.106	1
Haib_K562_Max	150	0.39796	1.4672	0.07453	1
Broad_K562_Cmyc	95	0.42379	1.4539	0.09938	1
Sydh_Helas3_Cebpb	100	0.34588	1.4425	0.03257	1
Sydh_K562_Cmyc_Ifng30	198	0.38635	1.429	0.09375	1
