# Supplementary material for: REACTIN: Regulatory activity inference of transcription factors underlying human diseases with application to breast cancer
Source: BMC Genomics. 2013 Jul 26;14:504. doi: 10.1186/1471-2164-14-504 (PMC3750236; doi:10.1186/1471-2164-14-504)
Supplement: Additional file 7: Table S7 — GSEA results using TF target gene sets provided from ChEA database. [file 1471-2164-14-504-S7.xls]

## Sheet: TableS_GSEA_CHEA_results.txt
the Chin data
Higher activity in ER+
TF	SIZE	ES	NES	P-value	FDR
CHEA_ESR1-15608294	68	-0.38382	-1.3244	0.02637	0.48735
CHEA_ZNF263-19887448	52	-0.38932	-1.2207	0.1776	0.46806
CHEA_NOTCH1-17114293	96	-0.25253	-0.89753	0.5753	1
CHEA_IRF1-19129219	114	-0.24275	-0.88681	0.7232	1
CHEA_WT1-19549856	149	-0.27085	-0.86568	0.6813	0.94351
CHEA_TP63-19390658	138	-0.20159	-0.80997	0.8292	0.91889
CHEA_CREB1-15753290	439	-0.18507	-0.6983	0.8503	0.92399
Higher activity in ER-
TF	SIZE	ES	NES	P-value	FDR
CHEA_BP1-19119308	18	0.62757	1.5007	0.04819	0.17851
CHEA_SCL-19346495	163	0.3307	1.27	0.09684	0.58306
CHEA_EGR1-19374776	62	0.36281	1.2486	0.1886	0.44454
CHEA_TP63-17297297	34	0.53089	1.2436	0.1772	0.34513
CHEA_HTT-18923047	239	0.30297	1.2268	0.06426	0.30682
CHEA_CIITA-18437201	34	0.36264	1.1429	0.2846	0.41693
CHEA_POU5F1-16153702	374	0.27262	1.1319	0.1984	0.37582
CHEA_SMAD-19615063	84	0.36594	1.099	0.2645	0.38851
CHEA_GATA1-19941826	482	0.23704	1.046	0.3327	0.44192
CHEA_SMAD4-19686287	298	0.30971	1.021	0.4233	0.44612
the Desm data
Higher activity in ER+
TF	SIZE	ES	NES	P-value	FDR
CHEA_NOTCH1-17114293	161	-0.20448	-1.0576	0.3634	1
CHEA_CIITA-18437201	63	-0.34981	-1.046	0.3902	0.72341
CHEA_ZNF263-19887448	95	-0.2923	-1.039	0.395	0.49794
CHEA_ESR1-15608294	130	-0.26955	-0.91209	0.6085	0.59147
Higher activity in ER-
TF	SIZE	ES	NES	P-value	FDR
CHEA_EGR1-19374776	107	0.3762	1.4564	0.0549	0.17662
CHEA_SCL-19346495	298	0.35101	1.4221	0.0303	0.1536
CHEA_BP1-19119308	25	0.61764	1.4985	0.04381	0.25778
CHEA_IRF1-19129219	192	0.32729	1.3457	0.0481	0.20138
CHEA_TP63-19390658	258	0.32286	1.2555	0.1388	0.27674
CHEA_WT1-19549856	312	0.29354	1.1701	0.2667	0.35444
CHEA_HTT-18923047	439	0.31132	1.1386	0.1712	0.35407
CHEA_TP63-17297297	55	0.38041	1.0806	0.3676	0.3985
CHEA_TP53-16413492	405	0.27864	1.0477	0.3287	0.40356
CHEA_SMAD-19615063	196	0.25073	0.77282	0.8126	0.82762
the Hess data
Higher activity in ER+
TF	SIZE	ES	NES	P-value	FDR
CHEA_SMAD-19615063	162	-0.35996	-1.1834	0.1924	1
CHEA_EGR1-19374776	89	-0.29221	-1.1099	0.3082	1
CHEA_HTT-18923047	366	-0.29075	-1.0817	0.3149	1
CHEA_ZNF263-19887448	84	-0.34961	-1.0271	0.407	0.95602
CHEA_TP53-16413492	353	-0.27542	-1.0229	0.421	0.7765
CHEA_IRF1-19129219	162	-0.24075	-0.89112	0.6857	1
CHEA_ESR1-15608294	105	-0.27911	-0.82879	0.7573	1
CHEA_NOTCH1-17114293	142	-0.20233	-0.82609	0.6869	0.91585
CHEA_CIITA-18437201	52	-0.25824	-0.75383	0.7924	0.93823
CHEA_TP63-17297297	52	-0.2393	-0.6387	0.9331	0.94821
Higher activity in ER-
TF	SIZE	ES	NES	P-value	FDR
CHEA_SCL-19346495	239	0.23831	0.94632	0.5247	1
CHEA_TP63-19390658	200	0.19148	0.80709	0.8563	1
CHEA_BP1-19119308	25	0.35749	0.77772	0.754	1
CHEA_SMAD4-19686287	467	0.20257	0.74728	0.8977	1
CHEA_WT1-19549856	258	0.18494	0.68781	0.9644	0.91686
the Ivsh data
Higher activity in ER+
TF	SIZE	ES	NES	P-value	FDR
CHEA_WT1-19549856	296	-0.30195	-1.2376	0.1404	1
CHEA_ZNF263-19887448	96	-0.34292	-1.2068	0.1918	0.73826
CHEA_TP63-19390658	229	-0.20059	-0.84431	0.7801	1
CHEA_TP63-17297297	52	-0.30297	-0.83881	0.6853	1
CHEA_EGR1-19374776	97	-0.20295	-0.83543	0.6868	1
CHEA_NOTCH1-17114293	155	-0.20053	-0.80787	0.666	1
CHEA_IRF1-19129219	204	-0.1891	-0.77793	0.9134	1
CHEA_HTT-18923047	419	-0.20151	-0.74813	0.9959	0.98066
CHEA_TP53-16413492	392	-0.18965	-0.74745	0.9501	0.8727
Higher activity in ER-
TF	SIZE	ES	NES	P-value	FDR
CHEA_BP1-19119308	25	0.48025	1.154	0.2901	1
CHEA_SMAD-19615063	180	0.28983	1.0168	0.4308	0.98843
CHEA_CIITA-18437201	59	0.28684	0.97354	0.4943	0.77998
CHEA_SCL-19346495	273	0.23255	0.93881	0.525	0.66247
CHEA_ESR1-15608294	110	0.26372	0.84665	0.7615	0.71282
the Minn data
Higher activity in ER+
TF	SIZE	ES	NES	P-value	FDR
CHEA_ZNF263-19887448	84	-0.41896	-1.3984	0.05634	0.41054
CHEA_SMAD-19615063	162	-0.36326	-1.1954	0.1807	0.62717
CHEA_ESR1-15608294	105	-0.29414	-0.9431	0.5391	1
CHEA_TP63-19390658	200	-0.22043	-0.85296	0.7439	1
CHEA_TP63-17297297	52	-0.32924	-0.85049	0.6762	0.98458
CHEA_IRF1-19129219	162	-0.21748	-0.84531	0.7756	0.83198
CHEA_NOTCH1-17114293	142	-0.16416	-0.72964	0.8078	0.89802
Higher activity in ER-
TF	SIZE	ES	NES	P-value	FDR
CHEA_BP1-19119308	25	0.60155	1.3734	0.08961	0.51665
CHEA_SMAD4-19686287	467	0.2494	1.073	0.3185	1
CHEA_EGR1-19374776	89	0.21865	0.88976	0.5747	1
CHEA_HTT-18923047	366	0.25873	0.884	0.7037	1
CHEA_SCL-19346495	239	0.21084	0.84904	0.7819	1
CHEA_CIITA-18437201	52	0.31679	0.83191	0.6944	0.9804
CHEA_WT1-19549856	258	0.21198	0.8125	0.7832	0.88233
CHEA_TP53-16413492	353	0.21643	0.76778	0.9458	0.84507
the Rich data
Higher activity in ER+
TF	SIZE	ES	NES	P-value	FDR
CHEA_NOTCH1-17114293	162	-0.36238	-1.3476	0.1253	0.57167
CHEA_IRF1-19129219	204	-0.31718	-1.2235	0.1526	0.63552
CHEA_HTT-18923047	430	-0.29351	-1.1783	0.1509	0.55001
CHEA_WT1-19549856	298	-0.31188	-1.141	0.2505	0.52998
CHEA_ZNF263-19887448	96	-0.35417	-1.1205	0.2917	0.47307
CHEA_EGR1-19374776	98	-0.32382	-1.0875	0.3431	0.46275
CHEA_SMAD-19615063	180	-0.33967	-1.0859	0.3114	0.39982
CHEA_SCL-19346495	274	-0.2298	-0.93778	0.5906	0.63067
CHEA_TP53-16413492	401	-0.24175	-0.9154	0.6342	0.60543
CHEA_TP63-17297297	52	-0.32714	-0.82115	0.7538	0.74255
Higher activity in ER-
TF	SIZE	ES	NES	P-value	FDR
CHEA_BP1-19119308	25	0.625	1.4281	0.09336	0.14612
CHEA_ESR1-15608294	111	0.2558	0.89527	0.6673	1
CHEA_CIITA-18437201	59	0.25675	0.84246	0.6906	0.93416
CHEA_TP63-19390658	233	0.20416	0.79434	0.8975	0.79148
the Veer data
Higher activity in ER+
TF	SIZE	ES	NES	P-value	FDR
CHEA_NOTCH1-17114293	79	-0.36174	-1.411	0.06262	0.096053
CHEA_ESR1-15608294	60	-0.29551	-1.2401	0.1474	0.17992
CHEA_ZNF263-19887448	50	-0.23644	-0.93209	0.5717	0.56356
Higher activity in ER-
TF	SIZE	ES	NES	P-value	FDR
CHEA_SCL-19346495	141	0.37872	1.7029	0	0.031883
CHEA_TP63-17297297	33	0.48504	1.6011	0.03734	0.05382
CHEA_HTT-18923047	211	0.30282	1.4872	0.01597	0.11817
CHEA_CIITA-18437201	29	0.42718	1.4786	0.05556	0.095388
CHEA_SMAD4-19686287	255	0.28722	1.3492	0.06301	0.18403
CHEA_TP53-18474530	442	0.2663	1.321	0.05458	0.18137
CHEA_EGR1-19374776	59	0.31686	1.3122	0.07505	0.16417
CHEA_IRF1-19129219	92	0.28927	1.2847	0.09553	0.17178
CHEA_TP53-16413492	195	0.26279	1.283	0.04078	0.15478
CHEA_WT1-19549856	130	0.25744	1.1851	0.1641	0.25844
the Vijv data
Higher activity in ER+
TF	SIZE	ES	NES	P-value	FDR
CHEA_SMAD-19615063	79	-0.37074	-1.4893	0.04102	0.22399
CHEA_ZNF263-19887448	50	-0.31743	-1.2352	0.1842	0.63276
CHEA_TP63-19390658	125	-0.25725	-1.1467	0.2231	0.66512
CHEA_ESR1-15608294	61	-0.27225	-1.1375	0.2105	0.52285
CHEA_SMAD4-19686287	256	-0.21707	-0.99425	0.4567	0.83532
CHEA_IRF1-19129219	92	-0.22421	-0.94585	0.5245	0.85423
CHEA_WT1-19549856	130	-0.20061	-0.87523	0.6985	0.95446
CHEA_SCL-19346495	144	-0.18997	-0.82565	0.7645	0.95668
CHEA_GATA1-19941826	414	-0.15266	-0.78402	0.9686	0.93685
CHEA_TP63-17297297	33	-0.22681	-0.69942	0.8371	0.94044
Higher activity in ER-
TF	SIZE	ES	NES	P-value	FDR
CHEA_CIITA-18437201	30	0.40957	1.3969	0.07302	0.40584
CHEA_HTT-18923047	214	0.26821	1.295	0.05166	0.41405
CHEA_CREB1-15753290	416	0.26765	1.1094	0.3256	0.76031
CHEA_MYC-18940864	392	0.21145	1.0504	0.339	0.75441
CHEA_TP53-16413492	200	0.20523	0.93123	0.5644	0.98014
CHEA_TP53-18474530	444	0.19115	0.91455	0.6219	0.86692
CHEA_EGR1-19374776	59	0.22103	0.89305	0.6413	0.79902
CHEA_NOTCH1-17114293	80	0.20853	0.80275	0.7414	0.90141
CHEA_POU5F1-16153702	319	0.14544	0.75163	0.9887	0.88459
the Wang data
Higher activity in ER+
TF	SIZE	ES	NES	P-value	FDR
CHEA_ZNF263-19887448	84	-0.34513	-1.1714	0.215	1
CHEA_ESR1-15608294	105	-0.33147	-1.0951	0.2665	0.82787
CHEA_HTT-18923047	366	-0.26543	-0.9305	0.6095	1
CHEA_EGR1-19374776	89	-0.22992	-0.91078	0.6004	0.87829
CHEA_TP63-19390658	200	-0.23272	-0.8947	0.6459	0.73507
CHEA_TP53-16413492	353	-0.23642	-0.84294	0.793	0.71564
Higher activity in ER-
TF	SIZE	ES	NES	P-value	FDR
CHEA_SMAD4-19686287	467	0.32248	1.3901	0.06679	0.4821
CHEA_BP1-19119308	25	0.41781	0.99463	0.4753	1
CHEA_TP63-17297297	52	0.35374	0.98324	0.4776	1
CHEA_CIITA-18437201	52	0.33264	0.89244	0.605	1
CHEA_SCL-19346495	239	0.21113	0.86306	0.7701	1
CHEA_WT1-19549856	258	0.221	0.8539	0.7475	1
CHEA_IRF1-19129219	162	0.21293	0.81663	0.8415	0.98304
CHEA_SMAD-19615063	162	0.24529	0.78351	0.8234	0.9226
CHEA_NOTCH1-17114293	142	0.16217	0.718	0.8769	0.91065
