# Supplementary material for: REACTIN: Regulatory activity inference of transcription factors underlying human diseases with application to breast cancer
Source: BMC Genomics. 2013 Jul 26;14:504. doi: 10.1186/1471-2164-14-504 (PMC3750236; doi:10.1186/1471-2164-14-504)
Supplement: Additional file 8: Table S8 — Association of TF activity scores with survival time of patient with breast cancer in Vijv dataset. Given a TF binding profile, a regulatory score is calculated for each sample. The association of a TF profile with patient survival is calculated using cox proportional hazard regression model. In the simple cox regression model, the TF activity score is used as the single variable. In the multiple cox regression model, TF activity score, ER status (ER+ or ER-) and lymph node status (+ or -) are used as variables. The hazard ratio and its 95% confidence interval are provided. P-values are adjusted using Benjamini Hochberg multiple testing correction. [file 1471-2164-14-504-S8.xls]

## Sheet: Vijver_Survival.txt
TF	Cox regression model with TF activity as the single variable				Cox regression model with multiple variable: TF activity+ESR+Posnodes
TF	P-value	adjusted P-value	Hazard ratio	95% CI	P-value	adjusted P-value	Hazard ratio	95% CI
Sydh_Helas3_E2f6	5.95646e-06	0.00165223	1.07287	(1.041, 1.106)	8.44216e-05	0.0162946	1.06403	(1.032, 1.097)
Sydh_K562_Cfos	1.02556e-05	0.00165223	1.11373	(1.062, 1.168)	0.000118326	0.0162946	1.09906	(1.047, 1.153)
Sydh_K562_Stat1_Ifng30	1.16903e-05	0.00165223	1.26355	(1.138, 1.403)	0.00021355	0.0162946	1.22147	(1.099, 1.358)
Sydh_K562_Brf2	2.4593e-05	0.00185227	1.172	(1.089, 1.262)	0.000267816	0.0162946	1.14706	(1.065, 1.235)
Sydh_K562_Brf1	2.52123e-05	0.00185227	1.22754	(1.116, 1.350)	0.000277492	0.0162946	1.19215	(1.084, 1.311)
Sydh_K562_Cmyc_Ifng6h	2.62114e-05	0.00185227	1.3262	(1.163, 1.513)	0.000477585	0.0168334	1.27053	(1.111, 1.453)
Sydh_Helas3_Ini1	3.6699e-05	0.00204148	1.29223	(1.144, 1.460)	0.000412295	0.0168334	1.23955	(1.1, 1.396)
Sydh_K562_Tf3c110	3.85186e-05	0.00204148	1.22106	(1.110, 1.343)	0.000257934	0.0162946	1.19341	(1.085, 1.312)
Sydh_K562b_Znf274	4.73626e-05	0.00223131	1.23612	(1.116, 1.369)	0.000595521	0.0168334	1.19811	(1.081, 1.328)
Sydh_K562_Cmyc	5.49545e-05	0.00225165	1.29045	(1.140, 1.461)	0.000557541	0.0168334	1.24222	(1.098, 1.405)
Haib_Gm12878_Atf3	5.84155e-05	0.00225165	1.23043	(1.112, 1.361)	0.000298824	0.0162946	1.20148	(1.088, 1.327)
Sydh_Hepg2_Srebp1	7.35809e-05	0.00236336	1.21126	(1.102, 1.332)	0.000457065	0.0168334	1.1911	(1.08, 1.313)
Sydh_Helas3_E2f4	8.36095e-05	0.00236336	1.29127	(1.137, 1.467)	0.000728032	0.018158	1.23723	(1.094, 1.4)
Sydh_K562_Cmyc_Ifng30	9.16793e-05	0.0024295	1.25421	(1.120, 1.405)	0.000649493	0.0172116	1.22488	(1.09, 1.376)
Sydh_K562_Cjun_Ifng6h	0.000109013	0.00271891	1.29096	(1.134, 1.469)	0.00144531	0.0220181	1.23289	(1.084, 1.402)
Sydh_K562_Ccnt2	0.000123704	0.00278991	1.34469	(1.156, 1.564)	0.00123807	0.0220181	1.3031	(1.11, 1.53)
Sydh_K562b_Gata2	0.000125019	0.00278991	1.12847	(1.061, 1.200)	0.00165258	0.0226941	1.10602	(1.039, 1.178)
Sydh_K562_Irf1_Ifng6h	0.000143161	0.00303501	1.18479	(1.086, 1.293)	0.000913432	0.0215164	1.15861	(1.062, 1.264)
Sydh_K562_Bdp1	0.000164622	0.00332379	1.2333	(1.106, 1.375)	0.00203342	0.0246335	1.19031	(1.066, 1.33)
Sydh_K562_Rpc155	0.000194997	0.00349645	1.41005	(1.177, 1.689)	0.00117713	0.0220181	1.35306	(1.127, 1.624)
Haib_Hepg2_Rxra	0.000195084	0.00349645	1.21005	(1.095, 1.338)	0.0012554	0.0220181	1.17916	(1.067, 1.303)
Sydh_K562_Hmgn3	0.000197912	0.00349645	1.18045	(1.082, 1.288)	0.0156481	0.0620383	1.12247	(1.022, 1.233)
Uw_K562_Ctcf	0.000209243	0.00354876	1.29812	(1.131, 1.490)	0.00129456	0.0220181	1.26785	(1.097, 1.465)
Haib_Hepg2_Fosl2	0.000242186	0.0039495	1.41946	(1.177, 1.711)	0.00148575	0.0220181	1.36031	(1.125, 1.645)
Haib_Hepg2_Hdac2	0.000262431	0.0040222	1.17758	(1.079, 1.286)	0.00187629	0.02407	1.14958	(1.053, 1.255)
Sydh_K562_Brg1	0.000265617	0.0040222	1.10603	(1.048, 1.168)	0.00381531	0.0317194	1.08541	(1.027, 1.147)
Haib_Hepg2_Gabp	0.00029228	0.00427333	1.23802	(1.103, 1.390)	0.00165924	0.0226941	1.20731	(1.074, 1.358)
Sydh_Gm12878_Ctcf	0.000317722	0.00448509	1.33269	(1.140, 1.558)	0.0012087	0.0220181	1.2896	(1.106, 1.504)
Haib_Hepg2_Sp1	0.000340815	0.00448509	1.15346	(1.067, 1.247)	0.00138947	0.0220181	1.13485	(1.05, 1.226)
Haib_Gm12878_Bcl11a	0.000343332	0.00448509	1.22036	(1.094, 1.361)	0.00122608	0.0220181	1.19385	(1.072, 1.329)
Sydh_Mcf7_Hae2f1	0.000353628	0.00448509	1.22358	(1.095, 1.367)	0.00041895	0.0168334	1.22786	(1.096, 1.376)
Sydh_Helas3_Cjun	0.000363382	0.00448509	1.07452	(1.033, 1.118)	0.00279006	0.0293237	1.06256	(1.021, 1.106)
Haib_Hepg2_Sin3ak20	0.00037686	0.00448509	1.36795	(1.151, 1.626)	0.00143084	0.0220181	1.323	(1.114, 1.571)
Sydh_K562_Stat1_Ifna6h	0.00038081	0.00448509	1.27318	(1.114, 1.455)	0.00322271	0.0294817	1.22216	(1.069, 1.397)
Sydh_Nt2d1_Znf274	0.000426767	0.00489051	1.20446	(1.086, 1.336)	0.00260925	0.0286452	1.17381	(1.058, 1.303)
Sydh_K562_Tal1	0.000494363	0.00546071	1.28843	(1.117, 1.486)	0.00253832	0.0286452	1.25991	(1.084, 1.464)
Haib_Hepg2_Hnf4g	0.000505024	0.00546071	1.16868	(1.070, 1.276)	0.00263481	0.0286452	1.14424	(1.048, 1.249)
Sydh_K562b_Kap1	0.000516341	0.00546071	1.05141	(1.022, 1.082)	0.00694249	0.0403194	1.04122	(1.011, 1.072)
Haib_K562_Egr1	0.00052804	0.00546071	1.15441	(1.064, 1.252)	0.00295961	0.0294817	1.12903	(1.042, 1.223)
Sydh_K562b_Yy1	0.000613444	0.00613249	1.26581	(1.106, 1.449)	0.00347661	0.0294817	1.22795	(1.07, 1.409)
Haib_Hepg2_Ctcf	0.000621927	0.00613249	1.13692	(1.056, 1.224)	0.00245874	0.0286452	1.11942	(1.041, 1.204)
Sydh_K562_Cjun	0.000643682	0.00620276	1.13936	(1.057, 1.228)	0.00323964	0.0294817	1.12083	(1.039, 1.209)
Haib_Hepg2_Taf1	0.000690451	0.00649125	1.33876	(1.131, 1.584)	0.00509907	0.0367822	1.26866	(1.074, 1.499)
Sydh_K562_Stat2_Ifna6h	0.000711219	0.00649125	1.1362	(1.055, 1.223)	0.00668803	0.0403194	1.10763	(1.029, 1.193)
Sydh_K562_Stat1_Ifna30	0.000719549	0.00649125	1.28507	(1.111, 1.486)	0.00193014	0.02407	1.25557	(1.087, 1.45)
Haib_Hepg2_Nrsf	0.000822182	0.00720854	1.17348	(1.068, 1.289)	0.00653541	0.0403194	1.13554	(1.036, 1.244)
Haib_Hepg2_Foxa1	0.000833063	0.00720854	1.25971	(1.100, 1.442)	0.00318199	0.0294817	1.2171	(1.068, 1.387)
Sydh_K562b_Gata1	0.000870779	0.00733001	1.19001	(1.074, 1.318)	0.00682675	0.0403194	1.15262	(1.04, 1.278)
Sydh_K562_Cmyc_Ifna6h	0.000881676	0.00733001	1.27221	(1.104, 1.466)	0.0103151	0.0524391	1.20474	(1.045, 1.389)
Haib_Sknshra_Yy1	0.000967121	0.00788575	1.10966	(1.043, 1.180)	0.00713096	0.0403194	1.08644	(1.023, 1.154)
Sydh_K562_Mafk	0.00106188	0.00849503	1.23412	(1.088, 1.400)	0.00610904	0.0398498	1.18946	(1.051, 1.347)
Sydh_K562_Stat2_Ifna30	0.00114729	0.0086784	1.1905	(1.072, 1.322)	0.0039707	0.0317656	1.16264	(1.049, 1.288)
Haib_H1hesc_Tcf12	0.00115643	0.0086784	1.09354	(1.036, 1.154)	0.00150595	0.0220181	1.09247	(1.034, 1.154)
Sydh_Nb4_Max	0.00116155	0.0086784	1.14718	(1.056, 1.246)	0.0117629	0.0554165	1.11061	(1.024, 1.205)
Sydh_K562_Ini1	0.00117368	0.0086784	1.37403	(1.134, 1.665)	0.00504415	0.0367822	1.30369	(1.083, 1.569)
Sydh_K562_Smc3	0.00118714	0.0086784	1.14719	(1.056, 1.246)	0.0218936	0.0730935	1.10465	(1.015, 1.203)
Sydh_K562_Cjun_Ifna6h	0.00125276	0.00893856	1.1241	(1.047, 1.207)	0.00695078	0.0403194	1.10317	(1.027, 1.185)
Sydh_Helas3_E2f1	0.00126489	0.00893856	1.12266	(1.046, 1.204)	0.005295	0.0371586	1.1031	(1.03, 1.182)
Sydh_K562_Chd21250	0.0013457	0.00922215	1.2672	(1.096, 1.465)	0.00335454	0.0294817	1.23398	(1.072, 1.42)
Sydh_Helas3_Mxi1bhlh	0.00136555	0.00922215	1.14765	(1.055, 1.249)	0.0034592	0.0294817	1.1305	(1.041, 1.227)
Sydh_Nb4_Cmyc	0.00137027	0.00922215	1.23306	(1.085, 1.402)	0.00534593	0.0371586	1.19425	(1.054, 1.353)
Sydh_K562_Nfya	0.00146805	0.00972581	1.08854	(1.033, 1.147)	0.00713197	0.0403194	1.07272	(1.019, 1.129)
Sydh_Gm12878_Brca1c	0.00150388	0.00980994	1.11638	(1.043, 1.195)	0.0664765	0.14093	1.07059	(0.995, 1.151)
Sydh_K562b_Setdb1	0.00153394	0.00985442	1.04557	(1.017, 1.075)	0.0208629	0.0712538	1.03454	(1.005, 1.065)
Sydh_K562_Nfyb	0.0016659	0.0105424	1.11815	(1.043, 1.199)	0.00937755	0.0494141	1.09384	(1.022, 1.17)
Sydh_K562_Stat1_Ifng6h	0.00186485	0.0116279	1.22117	(1.077, 1.385)	0.00558159	0.0381413	1.18976	(1.052, 1.345)
Haib_T47d_Ctcfs_Dmso2	0.00203513	0.0125057	1.28336	(1.095, 1.504)	0.00823675	0.0453556	1.24559	(1.058, 1.466)
Sydh_K562_Nfe2	0.00211188	0.0127919	1.0818	(1.029, 1.137)	0.00801436	0.0447117	1.06853	(1.017, 1.122)
Haib_H1hesc_Egr1	0.0022345	0.0133441	1.24409	(1.082, 1.431)	0.00511828	0.0367822	1.22744	(1.063, 1.417)
Haib_K562_Taf7	0.00253024	0.0149003	1.0608	(1.021, 1.102)	0.00566723	0.0381413	1.05385	(1.015, 1.094)
Sydh_Helas3_Elk4	0.00266527	0.0154094	1.32408	(1.102, 1.590)	0.00498829	0.0367822	1.30925	(1.085, 1.58)
Haib_K562_Nrsf	0.00274543	0.0154094	1.10793	(1.036, 1.185)	0.00331871	0.0294817	1.1042	(1.034, 1.18)
Sydh_K562_Nrf1	0.00275971	0.0154094	1.08927	(1.030, 1.152)	0.0122426	0.0559984	1.07207	(1.015, 1.132)
Sydh_K562_Nucleosome	0.00276207	0.0154094	1.0911	(1.031, 1.155)	0.0117176	0.0554165	1.07428	(1.016, 1.136)
Haib_Hepg2_Zbtb33	0.00280803	0.0154624	1.19458	(1.063, 1.342)	0.0146595	0.0597655	1.15838	(1.029, 1.304)
Sydh_K562_Rad21	0.00308963	0.0167776	1.12899	(1.042, 1.223)	0.0156914	0.0620383	1.10361	(1.019, 1.196)
Broad_K562_Cmyc	0.00314742	0.0167776	1.1035	(1.034, 1.178)	0.027929	0.0851936	1.07603	(1.008, 1.149)
Sydh_K562_Gtf2f1	0.00316559	0.0167776	1.1139	(1.037, 1.197)	0.016148	0.0628142	1.09433	(1.017, 1.178)
Haib_Hepg2_Hnf4	0.00326086	0.0170692	1.24105	(1.075, 1.433)	0.0186623	0.0676888	1.18598	(1.029, 1.367)
Sydh_Helas3_Baf155	0.00363034	0.0187715	1.16275	(1.050, 1.287)	0.0050847	0.0367822	1.16017	(1.046, 1.287)
Haib_Hepg2_Rad21	0.00373651	0.0190877	1.34277	(1.100, 1.639)	0.0243763	0.0788972	1.26419	(1.031, 1.55)
Sydh_K562b_Znf263	0.00387834	0.0195764	1.24473	(1.073, 1.444)	0.0166677	0.063303	1.20025	(1.034, 1.394)
Sydh_Hepg2_Cebpb__Forskln	0.00415881	0.0207451	1.16631	(1.050, 1.296)	0.0134463	0.056677	1.14197	(1.028, 1.269)
Haib_Hepg2_Srf	0.00454658	0.0224157	1.0449	(1.014, 1.077)	0.0135009	0.056677	1.03821	(1.008, 1.07)
Haib_Sknshra_Rad21	0.00482695	0.023482	1.10333	(1.030, 1.181)	0.0138559	0.0575972	1.08715	(1.017, 1.162)
Haib_Gm12878_Bclaf1	0.00487362	0.023482	1.33591	(1.092, 1.634)	0.0168708	0.063303	1.26825	(1.044, 1.541)
Sydh_Hepg2_Irf3	0.00505224	0.0240691	1.13115	(1.038, 1.233)	0.00341166	0.0294817	1.13982	(1.044, 1.244)
Broad_Mcf7_Ctcf_Estro	0.00541472	0.0255094	1.26969	(1.073, 1.502)	0.0108453	0.0528552	1.24625	(1.052, 1.476)
Sydh_Nt2d1_Suz12	0.00550668	0.0256575	0.851693	(0.760, 0.954)	0.027477	0.0850383	0.880692	(0.787, 0.986)
Sydh_K562_Nelfe	0.00564299	0.0259064	1.16756	(1.046, 1.303)	0.0193608	0.0690086	1.13672	(1.021, 1.266)
Haib_Hepg2_P300	0.00568229	0.0259064	1.12306	(1.034, 1.219)	0.0443881	0.108266	1.08918	(1.002, 1.184)
Haib_Panc1_Nrsf	0.0057923	0.0259387	1.08838	(1.025, 1.156)	0.0226783	0.0742175	1.07136	(1.01, 1.137)
Sydh_Gm12878_Usf2	0.00581175	0.0259387	1.1008	(1.028, 1.179)	0.013191	0.056677	1.08842	(1.018, 1.164)
Uw_Helas3_Ctcf	0.00600867	0.0265383	1.24073	(1.064, 1.447)	0.00676375	0.0403194	1.24684	(1.063, 1.463)
Sydh_Helas3_Stat3	0.00632077	0.0276289	1.05976	(1.017, 1.105)	0.0432044	0.107757	1.04439	(1.001, 1.089)
Sydh_Helas3_Nrf1	0.00651087	0.0281695	1.13119	(1.035, 1.236)	0.0123174	0.0559984	1.118	(1.024, 1.22)
Haib_Gm12891_Pou2f2	0.0068039	0.0291399	1.14247	(1.037, 1.258)	0.0110122	0.0530588	1.13236	(1.029, 1.246)
Haib_Sknshra_Ctcf	0.00710476	0.0300508	1.10206	(1.027, 1.183)	0.0106362	0.0524391	1.09756	(1.022, 1.179)
Haib_Hepg2_Tcf12	0.00715834	0.0300508	1.05804	(1.015, 1.102)	0.0200425	0.0700764	1.04875	(1.008, 1.092)
Sydh_K562_Cebpb	0.00769934	0.0314567	1.166	(1.041, 1.305)	0.0265586	0.0834136	1.13372	(1.015, 1.267)
Haib_Gm12878_Gabp	0.00771579	0.0314567	1.04047	(1.011, 1.071)	0.0203288	0.0700764	1.03418	(1.005, 1.064)
Haib_Gm12878_Irf4	0.00771579	0.0314567	1.04047	(1.011, 1.071)	0.0203288	0.0700764	1.03418	(1.005, 1.064)
Sydh_Helas3_Ap2gamma	0.00788127	0.0318253	1.129	(1.032, 1.235)	0.00943996	0.0494141	1.12885	(1.03, 1.237)
Sydh_K562_Max	0.00874529	0.0347436	1.16121	(1.038, 1.298)	0.0214331	0.072124	1.13544	(1.019, 1.265)
Uw_Werirb1_Ctcf	0.00876783	0.0347436	1.14623	(1.035, 1.269)	0.045037	0.108656	1.11415	(1.002, 1.238)
Haib_A549_Usf1_Etoh02	0.00915449	0.0354321	1.19566	(1.045, 1.368)	0.0411195	0.105028	1.14348	(1.005, 1.3)
Haib_K562_Elf1	0.00922362	0.0354321	1.1305	(1.031, 1.240)	0.0255847	0.0812674	1.11063	(1.013, 1.218)
Sydh_Helas3_Irf3	0.00924026	0.0354321	1.04692	(1.011, 1.084)	0.0186783	0.0676888	1.04239	(1.007, 1.079)
Sydh_Gm12878_Zzz3	0.00927586	0.0354321	1.25881	(1.058, 1.497)	0.0171247	0.063692	1.23579	(1.038, 1.471)
Sydh_K562_Atf3	0.0095988	0.0363383	1.22115	(1.050, 1.420)	0.0131822	0.056677	1.20953	(1.041, 1.406)
Sydh_Helas3_Bdp1	0.0100266	0.0376218	1.05173	(1.012, 1.093)	0.0283195	0.0857676	1.04392	(1.005, 1.085)
Haib_A549_Usf1	0.010532	0.0391717	1.08252	(1.019, 1.150)	0.0363979	0.0984571	1.06532	(1.004, 1.13)
Sydh_Hepg2_Grp20_Forskln	0.0108023	0.0398277	1.07001	(1.016, 1.127)	0.00847044	0.0460444	1.07479	(1.019, 1.134)
Sydh_Helas3_Baf170	0.0112207	0.0410135	1.03204	(1.007, 1.058)	0.0291081	0.0861984	1.02763	(1.003, 1.053)
Sydh_Helas3_Cebpb	0.0119767	0.0432698	1.06933	(1.015, 1.127)	0.0155113	0.0620383	1.0682	(1.013, 1.127)
Sydh_Helas3_Cfos	0.0121505	0.0432698	1.05452	(1.012, 1.099)	0.0848337	0.164998	1.03785	(0.995, 1.083)
Broad_K562_Ctcf	0.0122394	0.0432698	1.03671	(1.008, 1.066)	0.0403941	0.103801	1.02976	(1.001, 1.059)
Haib_Gm12878_Oct2	0.0122462	0.0432698	1.29854	(1.058, 1.593)	0.0422608	0.107262	1.2353	(1.007, 1.515)
Sydh_Hepg2_Hsf1_Forskln	0.0129729	0.0454587	1.11663	(1.024, 1.218)	0.00283555	0.0293237	1.14258	(1.047, 1.247)
Sydh_K562_Xrcc4	0.0131981	0.045771	1.13951	(1.028, 1.263)	0.0581504	0.128415	1.10277	(0.997, 1.22)
Haib_Ecc1_Eralphaa_Dmso2	0.0132779	0.045771	1.09095	(1.018, 1.169)	0.0298848	0.0861984	1.0759	(1.007, 1.149)
Haib_T47d_Eralphaa_Dmso2	0.0137746	0.0470324	1.08076	(1.016, 1.150)	0.00178915	0.0237062	1.10691	(1.039, 1.18)
Sydh_Helas3_P300	0.013966	0.0470324	1.20449	(1.038, 1.397)	0.0132757	0.056677	1.20801	(1.04, 1.403)
Haib_Ecc1_Eralphaa_Estradia1h	0.0139766	0.0470324	1.23661	(1.044, 1.465)	0.0285525	0.0858599	1.20111	(1.019, 1.415)
Sydh_K562_Usf2	0.0144142	0.0481231	1.18085	(1.034, 1.349)	0.0256836	0.0812674	1.15981	(1.018, 1.321)
Haib_Hepg2_Zbtb33	0.0154252	0.0507898	1.22985	(1.040, 1.454)	0.0227554	0.0742175	1.21282	(1.027, 1.432)
Broad_Mcf7_Cmyc	0.0154526	0.0507898	1.03831	(1.007, 1.070)	0.0388058	0.101566	1.03189	(1.002, 1.063)
Haib_Hepg2_Elf1	0.0157429	0.051346	1.12777	(1.023, 1.243)	0.0488828	0.113258	1.10179	(1, 1.213)
Haib_Gm12891_Pax5	0.016015	0.0514515	1.26393	(1.045, 1.529)	0.0120759	0.0559984	1.27494	(1.055, 1.541)
Haib_A549_Gr_Dexa	0.016233	0.0514515	1.04523	(1.008, 1.084)	0.0437757	0.107912	1.03668	(1.001, 1.074)
Haib_A549_Gr_Dexd	0.016233	0.0514515	1.04523	(1.008, 1.084)	0.0437757	0.107912	1.03668	(1.001, 1.074)
Broad_Gm19238_Ctcf	0.0164181	0.0514515	1.10218	(1.018, 1.193)	0.0320152	0.089897	1.08953	(1.007, 1.178)
Haib_H1hesc_Yy1	0.0165445	0.0514515	1.15718	(1.027, 1.304)	0.019368	0.0690086	1.15603	(1.024, 1.305)
Haib_Helas3_Gabp	0.0165897	0.0514515	1.06165	(1.011, 1.115)	0.00390129	0.0317656	1.07606	(1.024, 1.131)
Uw_Hepg2_Ctcf	0.0166246	0.0514515	1.15346	(1.026, 1.296)	0.0100021	0.0517184	1.16657	(1.038, 1.312)
Haib_H1hesc_Ctcf	0.0174249	0.0535375	1.18165	(1.030, 1.356)	0.00474065	0.0367822	1.22352	(1.064, 1.407)
Haib_Gm12891_Oct2	0.0176057	0.0537038	1.08687	(1.015, 1.164)	0.0158022	0.0620383	1.08615	(1.016, 1.162)
Haib_T47d_Eralphaa_Estradia1h	0.018281	0.0553652	1.08833	(1.014, 1.168)	0.0065921	0.0403194	1.10701	(1.029, 1.191)
Haib_Hepg2_Foxa2	0.0192928	0.0576642	1.29873	(1.043, 1.617)	0.0163084	0.0628615	1.29962	(1.049, 1.609)
Broad_Gm12892_Ctcf	0.0193121	0.0576642	1.06137	(1.010, 1.116)	0.0319081	0.089897	1.0561	(1.005, 1.11)
Sydh_Helas3_Zzz3	0.019666	0.0583104	1.03005	(1.005, 1.056)	0.0301675	0.0864258	1.02856	(1.003, 1.055)
Sydh_Hepg2_bZnf274	0.0200671	0.0590864	1.18719	(1.027, 1.372)	0.012954	0.056677	1.19905	(1.039, 1.384)
Sydh_Helas3_Jund	0.0203156	0.059205	1.06834	(1.010, 1.130)	0.0361539	0.0984571	1.06117	(1.004, 1.122)
Sydh_K562b_E2f6	0.0205094	0.059205	1.12969	(1.019, 1.252)	0.0559371	0.125489	1.10352	(0.998, 1.221)
Haib_Gm12878_Ets1	0.0205263	0.059205	1.14767	(1.021, 1.290)	0.0329734	0.0914646	1.13058	(1.01, 1.266)
Broad_H1hesc_Ctcf	0.021086	0.0604084	1.23624	(1.032, 1.480)	0.00654031	0.0403194	1.30058	(1.076, 1.572)
Haib_A549_Ctcf	0.0212464	0.0604596	1.08732	(1.013, 1.168)	0.0453467	0.108656	1.07321	(1.001, 1.15)
Haib_Gm12878_Ebf1c8	0.0220111	0.062218	1.04963	(1.007, 1.094)	0.0463865	0.109876	1.04223	(1.001, 1.086)
Haib_Gm12878_Irf4	0.0240602	0.0675597	1.20621	(1.025, 1.420)	0.0643259	0.138448	1.15304	(0.992, 1.341)
Haib_K562_Zbtb33	0.0244903	0.0683149	1.31524	(1.036, 1.670)	0.0317016	0.089897	1.30846	(1.024, 1.672)
Sydh_Gm12878_Nfkb	0.0248871	0.0689683	1.05216	(1.006, 1.100)	0.0842358	0.16459	1.03915	(0.995, 1.085)
Haib_Hepg2_Jund	0.0253989	0.0699294	1.02744	(1.003, 1.052)	0.0711878	0.147959	1.02169	(0.998, 1.046)
Haib_A549_GrEtoh02	0.0262882	0.0710852	1.03067	(1.004, 1.059)	0.0946098	0.174624	1.02265	(0.996, 1.05)
Haib_Ecc1_Eralphaa_Gen1h	0.0262882	0.0710852	1.03067	(1.004, 1.059)	0.0946098	0.174624	1.02265	(0.996, 1.05)
Uw_Hek293_Ctcf	0.0263216	0.0710852	1.12761	(1.014, 1.254)	0.0628615	0.135986	1.10814	(0.995, 1.235)
Sydh_Gm12878_Max	0.0268432	0.072035	1.06297	(1.007, 1.122)	0.0741669	0.152654	1.04969	(0.995, 1.107)
Haib_Hepg2_Foxa1	0.0273501	0.0729336	1.18399	(1.019, 1.376)	0.0210064	0.0712538	1.20549	(1.029, 1.413)
Haib_Ecc1_Gr_Etoh02	0.0281907	0.07446	1.0635	(1.007, 1.124)	0.0853524	0.165248	1.04745	(0.994, 1.104)
Sydh_K562_Irf1_Ifna30	0.0282737	0.07446	1.09857	(1.010, 1.195)	0.0733847	0.151781	1.07781	(0.993, 1.17)
Sydh_Helas3_Usf2	0.0294587	0.0771018	1.17523	(1.016, 1.359)	0.0167721	0.063303	1.1932	(1.032, 1.379)
Haib_T47d_Eralphaa_Gen1h	0.0301836	0.0785144	1.13582	(1.012, 1.274)	0.0124147	0.0559984	1.16247	(1.033, 1.308)
Broad_Fibrobl_Ctcf	0.0307464	0.0794906	1.13464	(1.012, 1.272)	0.0399027	0.103163	1.12349	(1.005, 1.255)
Haib_H1hesc_Hdac2	0.03231	0.0830269	1.0408	(1.003, 1.080)	0.0106044	0.0524391	1.05054	(1.012, 1.091)
Haib_Hepg2_Hey1	0.034239	0.0874537	1.22793	(1.015, 1.485)	0.037051	0.0988026	1.22271	(1.012, 1.477)
Haib_H1hesc_Rxra	0.035226	0.0890115	1.09502	(1.006, 1.192)	0.00587545	0.0389249	1.12127	(1.034, 1.216)
Sydh_K562b_Setdb1	0.0352696	0.0890115	1.13942	(1.009, 1.287)	0.113534	0.197289	1.10144	(0.977, 1.241)
Sydh_K562_Cmyc_Ifna30	0.0355123	0.0890115	1.07411	(1.005, 1.148)	0.0905735	0.171373	1.05801	(0.991, 1.129)
Broad_Gm12891_Ctcf	0.0356886	0.0890115	1.03645	(1.002, 1.072)	0.0456149	0.108656	1.03491	(1.001, 1.07)
Sydh_K562_Mxi1bhlh	0.0365294	0.0905759	1.13519	(1.008, 1.278)	0.0751045	0.153077	1.11016	(0.989, 1.246)
Sydh_Gm12878_P300	0.0404206	0.0996416	1.1911	(1.008, 1.408)	0.0343316	0.0945234	1.19626	(1.013, 1.412)
Sydh_Hepg2_Rad21	0.0444012	0.108822	1.08101	(1.002, 1.166)	0.0132487	0.056677	1.10267	(1.021, 1.191)
Haib_Pfsk1_Nrsf	0.0447806	0.109121	1.15441	(1.003, 1.328)	0.0545769	0.123088	1.15089	(0.997, 1.328)
Sydh_Hepg2_Maff	0.0459583	0.11135	1.13813	(1.002, 1.292)	0.0653258	0.13989	1.12561	(0.993, 1.277)
Sydh_Gm12878_Yy1	0.0463813	0.111506	1.02069	(1.000, 1.041)	0.124309	0.211674	1.01594	(0.996, 1.037)
Haib_T47d_Foxa1_Dmso2	0.0465486	0.111506	1.0806	(1.001, 1.166)	0.00910618	0.0488737	1.10638	(1.025, 1.194)
Broad_Hepg2_Ctcf	0.0471662	0.112351	1.10652	(1.001, 1.223)	0.0197419	0.0697546	1.12845	(1.019, 1.249)
Haib_Gm12878_Bcl3	0.0479836	0.113659	1.14268	(1.001, 1.304)	0.0976932	0.178543	1.11854	(0.98, 1.277)
Sydh_Hepg2_Hnf4a_Forskln	0.0491185	0.115701	1.10268	(1.000, 1.215)	0.0103964	0.0524391	1.13779	(1.031, 1.256)
Haib_Gm12878_Srf	0.0514221	0.120459	1.05318	(1.000, 1.110)	0.0383015	0.101499	1.05709	(1.003, 1.114)
Haib_H1hesc_Gabp	0.0524245	0.122132	1.20102	(0.998, 1.445)	0.0294847	0.0861984	1.22767	(1.021, 1.477)
Sydh_H1hesc_Nrf1	0.0543826	0.126001	1.09707	(0.998, 1.206)	0.0444299	0.108266	1.09872	(1.002, 1.204)
Sydh_K562_P300f4	0.0558709	0.128396	1.02934	(0.999, 1.060)	0.153754	0.248824	1.02123	(0.992, 1.051)
Broad_Gm19239_Ctcf	0.056022	0.128396	1.06425	(0.998, 1.134)	0.0486589	0.113258	1.06749	(1, 1.139)
Haib_Gm12878_Batf	0.0571128	0.130193	1.18781	(0.995, 1.418)	0.0508048	0.117072	1.19172	(0.999, 1.421)
Broad_Gliobla_Ctcf	0.0593458	0.134491	1.1189	(0.996, 1.257)	0.0277624	0.0851936	1.13696	(1.014, 1.275)
Haib_Gm12878_Pbx3	0.059633	0.134491	1.17964	(0.993, 1.401)	0.0454885	0.108656	1.20073	(1.004, 1.436)
Sydh_Helas3_Gcn5	0.0617975	0.138636	1.05453	(0.997, 1.115)	0.0621737	0.135885	1.05351	(0.997, 1.113)
Uw_Gm12872_Ctcf	0.0646051	0.144171	1.1771	(0.990, 1.399)	0.0428162	0.10742	1.20029	(1.006, 1.432)
Sydh_Helas3_Gtf2f1rap	0.0657974	0.146063	1.03611	(0.998, 1.076)	0.0909407	0.171373	1.03326	(0.995, 1.073)
Sydh_K562_Sirt6	0.0686383	0.151194	1.07761	(0.994, 1.168)	0.167654	0.264258	1.05733	(0.977, 1.144)
Uw_Hl60_Ctcf	0.0690486	0.151194	1.10347	(0.992, 1.227)	0.0515919	0.118243	1.11167	(0.999, 1.237)
Sydh_Helas3_Spt20	0.0691782	0.151194	1.0571	(0.996, 1.122)	0.0927206	0.173954	1.05208	(0.992, 1.116)
Haib_Gm12878_Yy1	0.0696114	0.15136	1.04716	(0.996, 1.101)	0.0485598	0.113258	1.05232	(1, 1.107)
Haib_Gm12878_Pu1	0.0717445	0.155202	1.04087	(0.996, 1.087)	0.0483	0.113258	1.04432	(1, 1.09)
Sydh_Helas3_Hae2f1	0.0727604	0.156601	1.02824	(0.997, 1.060)	0.0532624	0.12104	1.03046	(1, 1.062)
Haib_Gm12878_Rad21	0.0760853	0.162475	1.10448	(0.990, 1.233)	0.053383	0.12104	1.11757	(0.998, 1.251)
Haib_Gm12878_Sp1	0.0762562	0.162475	1.0585	(0.994, 1.127)	0.0387102	0.101566	1.0686	(1.003, 1.138)
Haib_H1hesc_Nanog	0.077293	0.163384	0.9134	(0.826, 1.010)	0.358005	0.474357	0.957989	(0.874, 1.05)
Sydh_Gm12878_Gcn5	0.0776732	0.163384	1.27191	(0.974, 1.661)	0.0704266	0.147826	1.27462	(0.98, 1.658)
Sydh_Gm19193_Nfkb	0.0782452	0.163384	1.03154	(0.996, 1.068)	0.399243	0.502311	1.01526	(0.98, 1.052)
Haib_K562_Hdac2	0.0785744	0.163384	0.900627	(0.801, 1.012)	0.550365	0.639981	0.964079	(0.855, 1.087)
Haib_H1hesc_Sp1	0.0787303	0.163384	1.06232	(0.993, 1.136)	0.0140548	0.0578568	1.08738	(1.017, 1.163)
Sydh_H1hesc_Rad21	0.0789946	0.163384	1.15652	(0.983, 1.360)	0.0395632	0.102913	1.1891	(1.008, 1.402)
Sydh_Gm19099_Nfkb	0.0793887	0.163402	1.03242	(0.996, 1.070)	0.320011	0.438317	1.01819	(0.983, 1.055)
Haib_K562_Sin3ak20	0.0830974	0.169404	0.954493	(0.906, 1.006)	0.607145	0.690167	1.01591	(0.957, 1.079)
Haib_K562_Pu1	0.0831038	0.169404	0.954495	(0.906, 1.006)	0.607121	0.690167	1.01591	(0.957, 1.079)
Haib_H1hesc_Sin3ak20	0.087134	0.176428	1.03424	(0.995, 1.075)	0.01866	0.0676888	1.04899	(1.008, 1.092)
Broad_Nhek_Ctcf	0.0873819	0.176428	1.18672	(0.975, 1.444)	0.113455	0.197289	1.16709	(0.964, 1.413)
Haib_Hepg2_Usf1	0.0910083	0.182879	1.02728	(0.996, 1.060)	0.122573	0.20956	1.02432	(0.994, 1.056)
Haib_A549_Ctcf_Etoh02	0.0922947	0.184209	1.14827	(0.978, 1.349)	0.0755868	0.153077	1.15571	(0.985, 1.356)
Sydh_Gm18526_Nfkb	0.0928671	0.184209	1.02774	(0.995, 1.061)	0.391439	0.499316	1.01412	(0.982, 1.047)
Broad_Huvec_Cmyc	0.0929736	0.184209	1.09322	(0.985, 1.213)	0.036536	0.0984571	1.12288	(1.007, 1.252)
Sydh_H1hesc_Cjun	0.09388	0.18514	1.03167	(0.995, 1.070)	0.39001	0.499316	1.01627	(0.98, 1.054)
Broad_Progfib_Ctcf	0.0963472	0.189126	1.1739	(0.972, 1.418)	0.077253	0.155238	1.18195	(0.982, 1.423)
Haib_Gm12878_Mef2c	0.0981119	0.190108	1.07683	(0.986, 1.176)	0.771271	0.826585	1.01383	(0.924, 1.112)
Haib_Ecc1_Foxa1_Dmso2	0.0981752	0.190108	1.07455	(0.987, 1.170)	0.729738	0.793357	1.01589	(0.929, 1.111)
Sydh_Gm18951_Nfkb	0.0983207	0.190108	1.039	(0.993, 1.087)	0.344179	0.460354	1.02219	(0.977, 1.07)
Sydh_Gm12892_Nfkb	0.0986408	0.190108	1.02203	(0.996, 1.049)	0.40409	0.50541	1.01117	(0.985, 1.038)
Sydh_Huvec_Max	0.101	0.193774	0.937828	(0.869, 1.013)	0.0861168	0.165971	0.935284	(0.866, 1.01)
Sydh_Gm12878_Cfos	0.103911	0.19846	1.02991	(0.994, 1.067)	0.376758	0.491039	1.01607	(0.981, 1.053)
Sydh_Gm12878_Stat3	0.105528	0.200646	1.07224	(0.985, 1.167)	0.154504	0.248949	1.05958	(0.978, 1.147)
Sydh_Helas3_Brg1	0.107694	0.203358	1.03404	(0.993, 1.077)	0.0627093	0.135986	1.03991	(0.998, 1.084)
Haib_Sknshra_P300	0.107934	0.203358	1.08414	(0.982, 1.196)	0.0227075	0.0742175	1.1169	(1.016, 1.228)
Haib_K562_E2f6h50	0.108799	0.203358	1.12788	(0.974, 1.307)	0.066059	0.140749	1.14416	(0.991, 1.321)
Sydh_H1hesc_Rfx5	0.108873	0.203358	0.918735	(0.828, 1.019)	0.532568	0.623781	0.96724	(0.871, 1.074)
Sydh_Hepg2_Pgc1a_Forskln	0.112173	0.208603	1.08317	(0.981, 1.195)	0.0621258	0.135885	1.1009	(0.995, 1.218)
Haib_Gm12878_Usf1	0.115743	0.214302	1.06847	(0.984, 1.160)	0.0754241	0.153077	1.07789	(0.992, 1.171)
Haib_H1hesc_Jund	0.11831	0.218102	0.91298	(0.814, 1.023)	0.262869	0.376543	0.942463	(0.85, 1.045)
Broad_Gm12878_Ctcf	0.119151	0.218258	1.07125	(0.982, 1.168)	0.147273	0.240168	1.06579	(0.978, 1.162)
Sydh_Hek293b_Elk4	0.119424	0.218258	1.07201	(0.982, 1.170)	0.337635	0.453029	1.04416	(0.956, 1.141)
Sydh_K562_Gtf2b	0.122026	0.222056	1.13223	(0.967, 1.325)	0.0787073	0.156649	1.14982	(0.984, 1.343)
Sydh_Helas3_Tr4	0.123654	0.224056	1.05252	(0.986, 1.123)	0.165235	0.262396	1.04753	(0.981, 1.119)
Sydh_Gm12878_Ebf	0.124815	0.225163	1.07107	(0.981, 1.169)	0.136428	0.224207	1.06796	(0.979, 1.164)
Haib_H1hesc_Atf3	0.125327	0.225163	1.14067	(0.964, 1.350)	0.0708074	0.147893	1.1673	(0.987, 1.381)
Haib_K562_Usf1	0.12602	0.225453	1.15197	(0.961, 1.381)	0.134982	0.223339	1.1495	(0.958, 1.38)
Haib_Gm12878_Six5	0.126978	0.226003	1.12142	(0.968, 1.299)	0.0425002	0.107262	1.16942	(1.005, 1.36)
Haib_K562_Yy1	0.127393	0.226003	1.19241	(0.951, 1.495)	0.111786	0.197289	1.1993	(0.959, 1.5)
Broad_Helas3_Cmyc	0.129057	0.228001	0.962132	(0.915, 1.011)	0.461733	0.553037	1.02115	(0.966, 1.08)
Haib_H1hesc_Nrsf	0.130299	0.229241	0.914844	(0.815, 1.027)	0.329018	0.445698	0.950799	(0.859, 1.052)
Haib_Gm12892_Pax5	0.133841	0.234499	1.03152	(0.991, 1.074)	0.213505	0.315422	1.02607	(0.985, 1.069)
Sydh_Gm18505_Nfkb	0.141004	0.246032	1.02768	(0.991, 1.066)	0.378883	0.491273	1.0162	(0.98, 1.053)
Haib_H1hesc_Nrsf	0.147347	0.254534	1.21062	(0.935, 1.568)	0.0824643	0.161874	1.26706	(0.97, 1.655)
Haib_Gm12878_Srf	0.147384	0.254534	1.02033	(0.993, 1.048)	0.0890354	0.170623	1.02457	(0.996, 1.054)
Haib_K562_Six5	0.147677	0.254534	0.974668	(0.941, 1.009)	0.511647	0.604285	1.01229	(0.976, 1.05)
Sydh_Mcf10aes_Stat3_Tam	0.14875	0.255344	1.03691	(0.987, 1.089)	0.430029	0.527939	0.976676	(0.921, 1.036)
Haib_H1hesc_Egr1	0.151952	0.259722	1.04743	(0.983, 1.116)	0.0271152	0.0845355	1.07373	(1.008, 1.144)
Broad_Gm12878_Cmyc	0.152525	0.259722	1.08335	(0.971, 1.209)	0.175966	0.27517	1.07818	(0.967, 1.202)
Uw_Hmec_Ctcf	0.154927	0.262756	1.16921	(0.943, 1.450)	0.0562747	0.125581	1.23621	(0.994, 1.537)
Haib_T47d_P300_Dmso2	0.156255	0.263953	1.13826	(0.952, 1.361)	0.142693	0.233598	1.14554	(0.955, 1.374)
Haib_H1hesc_P300	0.158085	0.265985	1.05873	(0.978, 1.146)	0.029473	0.0861984	1.09059	(1.009, 1.179)
Haib_K562_Taf1	0.161798	0.270238	1.08314	(0.968, 1.211)	0.112698	0.197289	1.09718	(0.978, 1.23)
Sydh_Helas3_Max	0.162475	0.270238	1.02393	(0.991, 1.058)	0.292514	0.409624	1.01804	(0.985, 1.052)
Sydh_U2os_Kap1	0.162525	0.270238	0.960644	(0.908, 1.016)	0.289955	0.409624	0.969391	(0.915, 1.027)
Sydh_K562_Jund	0.164911	0.272027	1.07467	(0.971, 1.190)	0.230537	0.338228	1.06362	(0.962, 1.176)
Sydh_Gm12878_Chd2	0.165185	0.272027	1.07232	(0.972, 1.183)	0.292727	0.409624	1.05332	(0.956, 1.16)
Uw_Gm12875_Ctcf	0.165526	0.272027	1.14684	(0.945, 1.392)	0.110996	0.197289	1.17594	(0.963, 1.435)
Sydh_Hepg2_Usf2	0.16723	0.273103	0.933474	(0.847, 1.029)	0.447734	0.539315	0.965761	(0.883, 1.057)
Haib_K562_Thap1	0.167469	0.273103	1.14435	(0.945, 1.386)	0.183062	0.282249	1.13794	(0.941, 1.376)
Uw_Hee_Ctcf	0.169597	0.275515	1.10076	(0.960, 1.262)	0.0818382	0.161393	1.1299	(0.985, 1.297)
Uw_Gm12874_Ctcf	0.172959	0.279903	1.14892	(0.941, 1.403)	0.175564	0.27517	1.15178	(0.939, 1.413)
Haib_H1hesc_Pou5f1	0.175134	0.281735	1.0109	(0.995, 1.027)	0.109916	0.196642	1.01305	(0.997, 1.029)
Sydh_K562_Cjun_Ifng30	0.17542	0.281735	1.06508	(0.972, 1.167)	0.395982	0.501823	1.03958	(0.95, 1.137)
Haib_K562_Bclaf1	0.179769	0.28763	1.07582	(0.967, 1.197)	0.089738	0.170623	1.10029	(0.985, 1.229)
Haib_Gm12878_Elf1	0.18186	0.289882	1.05462	(0.975, 1.140)	0.303822	0.422142	1.04111	(0.964, 1.124)
Broad_Huvec_Ctcf	0.183141	0.29083	1.14344	(0.939, 1.393)	0.188067	0.288915	1.13273	(0.941, 1.364)
Uw_Gm12864_Ctcf	0.18817	0.297702	1.12431	(0.944, 1.339)	0.105113	0.189651	1.15908	(0.97, 1.386)
Sydh_Mcf10aes_Stat3_Etoh01c	0.190026	0.298716	1.04088	(0.980, 1.105)	0.382671	0.493168	0.969247	(0.904, 1.04)
Sydh_H1hesc_Ctbp2	0.190567	0.298716	1.05235	(0.975, 1.136)	0.0790633	0.156649	1.07119	(0.992, 1.157)
Sydh_Mcf10aes_Stat3_Etoh01	0.190925	0.298716	1.04019	(0.981, 1.103)	0.327942	0.445665	0.965647	(0.9, 1.036)
Haib_K562_Ctcfl	0.193388	0.300973	1.1013	(0.952, 1.274)	0.130234	0.216545	1.11603	(0.968, 1.287)
Sydh_Gm12878_Nucleosome	0.193787	0.300973	1.01719	(0.991, 1.044)	0.659567	0.73402	1.00592	(0.98, 1.033)
Sydh_Hepg2_Nrf1	0.197878	0.306205	1.06694	(0.967, 1.178)	0.112597	0.197289	1.08022	(0.982, 1.188)
Sydh_Hepg2_Cjun	0.206456	0.318317	1.07429	(0.961, 1.201)	0.203047	0.30529	1.07492	(0.962, 1.201)
Uw_Gm12801_Ctcf	0.213514	0.328007	1.0752	(0.959, 1.205)	0.247417	0.358036	1.06756	(0.956, 1.193)
Haib_H1hesc_Rad21	0.215729	0.330213	1.07771	(0.957, 1.213)	0.0570069	0.126549	1.11493	(0.997, 1.247)
Uw_Nhek_Ctcf	0.222513	0.338406	1.13851	(0.924, 1.402)	0.0951352	0.174624	1.20003	(0.969, 1.487)
Haib_H1hesc_Taf1	0.222677	0.338406	1.04498	(0.974, 1.122)	0.0250031	0.0803131	1.08358	(1.01, 1.162)
Uw_Gm12873_Ctcf	0.225295	0.341161	1.123	(0.931, 1.355)	0.0894337	0.170623	1.18436	(0.974, 1.44)
Haib_Sknshra_Usf1	0.226641	0.341978	0.942706	(0.857, 1.037)	0.990688	0.995383	1.00059	(0.907, 1.104)
Haib_T47d_Gata3_Dmso2	0.227883	0.342633	1.06492	(0.961, 1.180)	0.0297492	0.0861984	1.1196	(1.011, 1.24)
Haib_K562_Gabp	0.229025	0.343134	1.13644	(0.923, 1.400)	0.125792	0.212099	1.17435	(0.956, 1.443)
Uw_Sknshra_Ctcf	0.231381	0.345443	1.11861	(0.931, 1.344)	0.129493	0.216545	1.15281	(0.959, 1.385)
Sydh_Gm12878_Rfx5	0.233774	0.34779	1.06005	(0.963, 1.167)	0.376185	0.491039	1.04311	(0.95, 1.145)
Sydh_Gm12878_Smc3	0.236007	0.349885	1.03368	(0.979, 1.092)	0.823867	0.865612	0.993434	(0.937, 1.053)
Uw_Hre_Ctcf	0.242687	0.357863	1.11369	(0.930, 1.334)	0.0366892	0.0984571	1.22127	(1.012, 1.473)
Uw_Gm12878_Ctcf	0.243077	0.357863	1.10251	(0.936, 1.299)	0.0777414	0.155483	1.16284	(0.983, 1.375)
Sydh_Hepg2_Chd2	0.248098	0.363511	1.04431	(0.970, 1.124)	0.356857	0.474318	1.0349	(0.962, 1.113)
Haib_Gm12878_Zeb1	0.248628	0.363511	1.02927	(0.980, 1.081)	0.117111	0.201851	1.04141	(0.99, 1.096)
Haib_K562_Bcl3	0.257786	0.375606	1.03445	(0.976, 1.097)	0.193056	0.294445	1.04102	(0.98, 1.106)
Sydh_Gm12878_Nrf1	0.259382	0.376637	1.01629	(0.988, 1.045)	0.723496	0.788592	1.00517	(0.977, 1.034)
Haib_K562_Yy1	0.261859	0.378477	1.13311	(0.911, 1.410)	0.20443	0.306026	1.15183	(0.926, 1.433)
Broad_Mcf7_Cmyc_Estro	0.262435	0.378477	1.02455	(0.982, 1.069)	0.423356	0.523333	1.01706	(0.976, 1.06)
Haib_U87Nrsf	0.266185	0.382585	1.07861	(0.944, 1.233)	0.0981654	0.178636	1.12258	(0.979, 1.287)
Sydh_Gm15510_Nfkb	0.270694	0.387751	1.02146	(0.984, 1.061)	0.673959	0.748008	1.0081	(0.971, 1.047)
Sydh_Gm12878_Spt20	0.276608	0.394389	1.03875	(0.970, 1.112)	0.396487	0.501823	1.02945	(0.963, 1.101)
Uw_Caco2_Ctcf	0.277188	0.394389	1.0798	(0.940, 1.240)	0.0758165	0.153077	1.13311	(0.987, 1.301)
Sydh_Helas3_Brf1	0.278672	0.394468	1.05002	(0.961, 1.147)	0.320468	0.438317	1.04558	(0.958, 1.142)
Sydh_Gm12878_Znf143	0.279105	0.394468	1.05052	(0.961, 1.149)	0.651771	0.731088	1.02076	(0.934, 1.116)
Sydh_Hepg2_Tbp	0.280555	0.3952	1.04279	(0.966, 1.125)	0.12069	0.207177	1.06282	(0.984, 1.148)
Haib_K562_Sp1	0.292781	0.409224	0.979528	(0.942, 1.018)	0.398084	0.502311	1.01779	(0.977, 1.06)
Haib_K562_Taf1	0.29349	0.409224	1.10667	(0.916, 1.337)	0.166904	0.264056	1.14668	(0.944, 1.392)
Sydh_Helas3_Znf274	0.29427	0.409224	1.08854	(0.929, 1.276)	0.20231	0.305265	1.11006	(0.945, 1.303)
Haib_K562_Rad21	0.294371	0.409224	1.02572	(0.978, 1.076)	0.02958	0.0861984	1.05654	(1.005, 1.11)
Sydh_Hepg2_Srebp2	0.301061	0.417157	1.04038	(0.965, 1.121)	0.14866	0.241501	1.05796	(0.98, 1.142)
Uw_Gm12865_Ctcf	0.302057	0.417173	1.11889	(0.904, 1.385)	0.228938	0.337047	1.14192	(0.92, 1.418)
Haib_K562_Zbtb7a	0.304413	0.417548	1.12536	(0.898, 1.410)	0.237265	0.345706	1.14416	(0.915, 1.43)
Haib_Gm12878_P300	0.305282	0.417548	1.01584	(0.986, 1.047)	0.444339	0.537762	1.01155	(0.982, 1.042)
Haib_Gm12878_Pax5	0.305282	0.417548	1.01584	(0.986, 1.047)	0.444339	0.537762	1.01155	(0.982, 1.042)
Haib_K562_Sp2	0.310967	0.421608	1.02168	(0.980, 1.065)	0.0330049	0.0914646	1.04679	(1.004, 1.092)
Sydh_Gm10847Nfkb	0.311804	0.421608	1.02564	(0.977, 1.077)	0.33349	0.450318	1.02472	(0.975, 1.077)
Haib_Gm12891_Yy1	0.312228	0.421608	1.00642	(0.994, 1.019)	0.413093	0.51364	1.00511	(0.993, 1.017)
Haib_Gm12891Taf1	0.312228	0.421608	1.00642	(0.994, 1.019)	0.413093	0.51364	1.00511	(0.993, 1.017)
Sydh_Helas3_Rad21	0.320209	0.431011	1.03751	(0.965, 1.116)	0.19148	0.293095	1.05162	(0.975, 1.134)
Sydh_K562b_Tr4	0.333666	0.447704	1.01506	(0.985, 1.046)	0.364339	0.47975	1.01395	(0.984, 1.045)
Sydh_Hepg2_Srebp1	0.337101	0.450885	1.02642	(0.973, 1.083)	0.64726	0.727953	0.986773	(0.932, 1.045)
Uw_Saec_Ctcf	0.341657	0.455543	1.10627	(0.898, 1.362)	0.194463	0.295529	1.14994	(0.931, 1.42)
Haib_Gm12878_Ebf	0.346174	0.460118	1.01243	(0.987, 1.039)	0.556804	0.645041	1.00753	(0.983, 1.033)
Sydh_Hepg2_bTr4	0.361308	0.477459	0.974185	(0.921, 1.030)	0.439322	0.535266	0.97747	(0.923, 1.036)
Sydh_K562b_E2f4	0.362307	0.477459	0.929383	(0.794, 1.088)	0.97247	0.981732	1.00284	(0.854, 1.178)
Uw_Hcfaa_Ctcf	0.362599	0.477459	1.09517	(0.901, 1.332)	0.095137	0.174624	1.18973	(0.97, 1.459)
Haib_Gm12878_Egr1	0.37923	0.497812	1.08639	(0.903, 1.307)	0.316801	0.436116	1.10132	(0.912, 1.33)
Sydh_Hepg2_Mafk	0.385217	0.504047	1.05058	(0.940, 1.174)	0.326154	0.44466	1.05542	(0.948, 1.175)
Sydh_Hepg2_Tcf4	0.386357	0.504047	1.01673	(0.979, 1.056)	0.163379	0.260554	1.02795	(0.989, 1.069)
Broad_Hepg2_Cmyc	0.389067	0.506026	1.02906	(0.964, 1.098)	0.130071	0.216545	1.05297	(0.985, 1.126)
Haib_A549_Gr_Dexb	0.399399	0.517876	1.02818	(0.964, 1.097)	0.607152	0.690167	1.01674	(0.954, 1.083)
Sydh_Gm12878_Tbp	0.402079	0.519761	1.01554	(0.980, 1.053)	0.810636	0.857131	1.00439	(0.969, 1.041)
Haib_Hepg2_Bhlhe40	0.403387	0.519867	1.04214	(0.946, 1.148)	0.874408	0.904265	1.00909	(0.902, 1.129)
Haib_Gm12878_Mef2a	0.414255	0.531464	1.01006	(0.986, 1.035)	0.550927	0.639981	1.0072	(0.984, 1.031)
Haib_K562_Max	0.414893	0.531464	1.06252	(0.918, 1.229)	0.207226	0.308294	1.09691	(0.95, 1.266)
Haib_Helas3_Taf1	0.416674	0.532138	1.03719	(0.950, 1.133)	0.179831	0.278642	1.06249	(0.972, 1.161)
Haib_K562_Gata2	0.435999	0.555146	1.01911	(0.972, 1.069)	0.094524	0.174624	1.04355	(0.993, 1.097)
Sydh_Gm12878_Irf3	0.437553	0.555456	1.04573	(0.934, 1.171)	0.997294	0.997294	1.00019	(0.895, 1.118)
Haib_A549_Gr_Etoh02	0.44113	0.555837	1.02009	(0.970, 1.073)	0.839938	0.875022	1.00517	(0.956, 1.057)
Sydh_Hepg2_Erra__Forskln	0.441708	0.555837	1.0347	(0.949, 1.129)	0.336738	0.453029	1.04489	(0.955, 1.143)
Sydh_Gm12878_Whip	0.441785	0.555837	1.07317	(0.896, 1.285)	0.392151	0.499316	1.08022	(0.905, 1.289)
Haib_Hepg2_Atf3	0.447612	0.561502	1.02947	(0.955, 1.110)	0.200549	0.303689	1.0509	(0.974, 1.134)
Uw_Huvec_Ctcf	0.44935	0.562019	1.08621	(0.877, 1.346)	0.135373	0.223339	1.18155	(0.949, 1.471)
Uw_Gm06990_Ctcf	0.455708	0.568294	1.06553	(0.902, 1.259)	0.208853	0.309628	1.11286	(0.942, 1.315)
Haib_H1hesc_Srf	0.460394	0.572455	0.959036	(0.858, 1.072)	0.659579	0.73402	0.976921	(0.881, 1.084)
Uw_Hasp_Ctcf	0.46849	0.577462	1.06898	(0.893, 1.280)	0.0700832	0.147826	1.19335	(0.986, 1.445)
Haib_Gm12892_Taf1	0.470512	0.577462	1.0301	(0.950, 1.117)	0.255662	0.367461	1.04809	(0.967, 1.137)
Broad_Mcf7_Ctcf	0.470947	0.577462	1.03636	(0.940, 1.142)	0.773949	0.826585	1.01408	(0.922, 1.116)
Broad_Mcf7_Ctcf	0.470947	0.577462	1.03636	(0.940, 1.142)	0.773949	0.826585	1.01408	(0.922, 1.116)
Haib_H1hesc_Bcl3	0.471231	0.577462	1.00932	(0.984, 1.035)	0.525795	0.617554	1.00811	(0.983, 1.034)
Sydh_Helas3_Smc3	0.476367	0.581688	0.937004	(0.783, 1.121)	0.8176	0.862345	1.02161	(0.852, 1.225)
Sydh_Trexhek293_Znf263	0.477423	0.581688	1.02532	(0.957, 1.099)	0.176524	0.27517	1.04962	(0.978, 1.126)
Sydh_Hepg2_Jund	0.479791	0.582898	1.02799	(0.952, 1.110)	0.280532	0.399147	1.04435	(0.965, 1.13)
Sydh_H1hesc_Suz12	0.501106	0.60646	1.01764	(0.967, 1.071)	0.377544	0.491039	0.975682	(0.924, 1.031)
Haib_A549_Gr_Dexc	0.502046	0.60646	1.04013	(0.927, 1.167)	0.939315	0.957379	1.00536	(0.876, 1.154)
Haib_K562_Srf	0.506405	0.609852	1.03356	(0.938, 1.139)	0.967319	0.978863	1.00245	(0.892, 1.127)
Sydh_Helas3_Cmyc	0.50773	0.609852	1.0078	(0.985, 1.031)	0.736245	0.798384	1.00397	(0.981, 1.027)
Sydh_Hepg2_Rfx5	0.510641	0.611615	1.03421	(0.936, 1.143)	0.11401	0.197307	1.07976	(0.982, 1.188)
Haib_Gm12878_Egr1	0.514429	0.614338	1.04831	(0.910, 1.208)	0.288355	0.408904	1.07823	(0.938, 1.239)
Sydh_Helas3_Stat1_Ifng30	0.515812	0.614338	1.01618	(0.968, 1.067)	0.576958	0.664756	1.01399	(0.966, 1.065)
Sydh_Gm12891_Nfkb	0.524499	0.622935	1.0274	(0.945, 1.117)	0.887849	0.915932	0.993962	(0.914, 1.081)
Haib_Hepg2_P300	0.527697	0.624982	1.03155	(0.937, 1.136)	0.788391	0.835695	1.01574	(0.906, 1.138)
Sydh_Mcf10aes_Stat3_Etoh01b	0.535661	0.632647	1.01146	(0.976, 1.049)	0.426938	0.526225	0.984245	(0.946, 1.024)
Haib_Gm12878_Pou2f2	0.540301	0.636355	1.01362	(0.971, 1.058)	0.522987	0.615963	1.01413	(0.971, 1.059)
Sydh_Helas3_Rpc155	0.542557	0.637241	1.02183	(0.953, 1.095)	0.46729	0.558116	0.9732	(0.904, 1.047)
Sydh_H1hesc_Max	0.55244	0.647056	1.0294	(0.936, 1.133)	0.251222	0.362306	1.05825	(0.961, 1.166)
Haib_Htb11_Nrsf	0.569094	0.664727	1.04788	(0.892, 1.231)	0.655297	0.733102	1.03758	(0.882, 1.22)
Haib_Gm12878_Zbtb33	0.575604	0.670483	0.97229	(0.881, 1.073)	0.828393	0.867256	0.989313	(0.898, 1.09)
Sydh_H1hesc_Usf2	0.579609	0.671167	1.00716	(0.982, 1.033)	0.481952	0.574011	1.00908	(0.984, 1.035)
Sydh_Helas3_Tf3c110	0.580545	0.671167	1.01562	(0.961, 1.073)	0.445176	0.537762	1.02161	(0.967, 1.079)
Sydh_Nt2d1_Yy1	0.580939	0.671167	1.04403	(0.896, 1.217)	0.304659	0.422142	1.08156	(0.931, 1.256)
Sydh_Pbde_Gata1	0.58603	0.675208	1.03308	(0.919, 1.161)	0.933534	0.956083	1.00491	(0.896, 1.127)
Haib_H1hesc_Bcl11a	0.597796	0.686063	1.02839	(0.927, 1.141)	0.620578	0.701667	0.965627	(0.841, 1.109)
Sydh_Huvec_Cjun	0.598687	0.686063	0.988706	(0.948, 1.031)	0.544565	0.636075	0.986832	(0.945, 1.03)
Uw_Bj_Ctcf	0.602012	0.688013	1.06083	(0.850, 1.324)	0.112857	0.197289	1.2068	(0.957, 1.522)
Sydh_Helas3_Prdm1v	0.605423	0.690051	0.986019	(0.935, 1.040)	0.29927	0.417403	0.971788	(0.921, 1.026)
Haib_Gm12878_Pax5	0.61814	0.702658	1.03953	(0.893, 1.211)	0.374597	0.491039	1.07011	(0.921, 1.243)
Broad_Helas3_Ctcf	0.625223	0.708809	0.972644	(0.870, 1.087)	0.106353	0.191075	1.10616	(0.979, 1.25)
Sydh_Gm12878_Stat1	0.63759	0.720902	0.988293	(0.941, 1.038)	0.455963	0.547672	0.981714	(0.935, 1.031)
Haib_K562_Ets1	0.666821	0.751947	1.02471	(0.917, 1.145)	0.996041	0.997294	1.00032	(0.882, 1.134)
Uw_Hbmec_Ctcf	0.678778	0.7634	1.03929	(0.866, 1.247)	0.180066	0.278642	1.14017	(0.941, 1.381)
Haib_Ecc1_Gr	0.684982	0.76834	0.971348	(0.844, 1.118)	0.675677	0.748008	0.970822	(0.845, 1.115)
Uw_Ag04450_Ctcf	0.695149	0.777687	1.04099	(0.852, 1.273)	0.244938	0.355664	1.12841	(0.921, 1.383)
Sydh_Helas3_Ap2alpha	0.702563	0.783913	0.988733	(0.933, 1.048)	0.936346	0.956653	0.997591	(0.94, 1.058)
Sydh_H1hesc_Tbp	0.717076	0.798006	0.981685	(0.888, 1.085)	0.954639	0.970665	1.00287	(0.909, 1.107)
Sydh_Gm12878_Tr4	0.720023	0.798075	1.00736	(0.968, 1.049)	0.964422	0.978266	0.999108	(0.961, 1.039)
Sydh_U2os_Setdb1	0.725385	0.798075	0.980919	(0.881, 1.092)	0.606732	0.690167	0.97224	(0.873, 1.082)
Uw_Ag09309_Ctcf	0.726534	0.798075	1.03474	(0.855, 1.253)	0.163461	0.260554	1.15345	(0.944, 1.41)
Sydh_Gm12878_Nfkb_Tnfa	0.72755	0.798075	0.972491	(0.831, 1.138)	0.982633	0.989635	1.00169	(0.86, 1.166)
Haib_Gm12878_Nrsf	0.728038	0.798075	1.02466	(0.893, 1.175)	0.50296	0.595684	1.04696	(0.915, 1.197)
Sydh_Gm12878_Rad21	0.728432	0.798075	1.0111	(0.950, 1.076)	0.752682	0.812054	1.00998	(0.949, 1.074)
Haib_K562_Fosl1	0.731804	0.799703	1.0187	(0.916, 1.133)	0.918902	0.943376	1.00647	(0.889, 1.139)
Haib_H1hesc_Usf1	0.734519	0.80017	1.01525	(0.930, 1.108)	0.316719	0.436116	1.04755	(0.956, 1.147)
Sydh_Shsy5y_Gata2	0.736006	0.80017	1.01327	(0.939, 1.094)	0.232983	0.340637	1.04894	(0.97, 1.135)
Uw_Hpaf_Ctcf	0.745539	0.808462	1.02583	(0.879, 1.197)	0.0993402	0.180001	1.14794	(0.974, 1.353)
Haib_Gm12892_Yy1	0.751371	0.812062	1.02462	(0.881, 1.191)	0.349262	0.465683	1.07406	(0.925, 1.247)
Uw_Hcpe_Ctcf	0.752689	0.812062	0.968688	(0.795, 1.181)	0.573011	0.662008	1.06096	(0.864, 1.303)
Haib_Gm12891_Pu1	0.774625	0.833607	1.01404	(0.922, 1.116)	0.916271	0.942958	1.00518	(0.913, 1.107)
Uw_Hmf_Ctcf	0.793401	0.85165	0.98097	(0.850, 1.133)	0.492543	0.584981	1.05381	(0.907, 1.224)
Sydh_Hct116_Tcf4	0.809098	0.865269	1.02067	(0.865, 1.205)	0.437941	0.535121	1.07062	(0.901, 1.272)
Sydh_Helas3_Brf2	0.810169	0.865269	1.00672	(0.953, 1.063)	0.744859	0.805664	1.00919	(0.955, 1.066)
Uw_Ag04449_Ctcf	0.813578	0.866726	1.0266	(0.825, 1.277)	0.266669	0.380699	1.13341	(0.909, 1.414)
Sydh_Hepg2_Mafk	0.818622	0.869914	1.01526	(0.892, 1.156)	0.604998	0.690167	1.03402	(0.911, 1.174)
Haib_Gm12878_Rxra	0.826829	0.874467	1.01201	(0.909, 1.126)	0.125996	0.212099	1.09385	(0.975, 1.227)
Haib_Gm12878_Sin3ak20	0.827031	0.874467	1.012	(0.909, 1.126)	0.126059	0.212099	1.09383	(0.975, 1.227)
Sydh_Helas3_Rfx5	0.829169	0.874546	1.00763	(0.940, 1.080)	0.683695	0.754913	1.01438	(0.947, 1.087)
Uw_Aoaf_Ctcf	0.837144	0.879364	1.02069	(0.840, 1.241)	0.155006	0.248949	1.16116	(0.945, 1.427)
Sydh_Hek293b_Kap1	0.837884	0.879364	0.99093	(0.908, 1.081)	0.691126	0.758737	0.982564	(0.901, 1.072)
Uw_Ag10803_Ctcf	0.843018	0.881041	0.983219	(0.832, 1.162)	0.39006	0.499316	1.07963	(0.907, 1.286)
Sydh_Huvec_Cfos	0.843638	0.881041	1.01576	(0.870, 1.187)	0.415769	0.515456	1.06958	(0.91, 1.258)
Sydh_Gm12878_Nfe2h	0.848069	0.883492	1.00455	(0.959, 1.052)	0.63796	0.719401	0.988843	(0.944, 1.036)
Broad_Gm19240_Ctcf	0.850915	0.884284	0.986142	(0.853, 1.141)	0.787891	0.835695	1.02013	(0.882, 1.18)
Haib_Gm12878_Taf1	0.861573	0.890992	1.01219	(0.883, 1.160)	0.692527	0.758737	0.965368	(0.811, 1.15)
Haib_Gm12878_Tcf12	0.861573	0.890992	1.01219	(0.883, 1.160)	0.692527	0.758737	0.965368	(0.811, 1.15)
Haib_Helas3_Nrsf	0.86556	0.892938	1.01588	(0.846, 1.219)	0.87057	0.902498	1.01563	(0.843, 1.224)
Sydh_Gm12878_Jund	0.872243	0.897648	0.996197	(0.951, 1.044)	0.844439	0.877554	0.99531	(0.95, 1.043)
Uw_Hrpe_Ctcf	0.893895	0.917703	0.992279	(0.885, 1.112)	0.363849	0.47975	1.05739	(0.937, 1.193)
Uw_Hpf_Ctcf	0.904146	0.925985	1.00995	(0.860, 1.186)	0.292178	0.409624	1.09391	(0.926, 1.293)
Haib_K562_Hey1	0.912041	0.93182	0.991137	(0.846, 1.161)	0.785294	0.835695	1.02285	(0.869, 1.203)
Haib_Gm12892_Taf1	0.916008	0.933624	1.00932	(0.849, 1.199)	0.611825	0.693619	1.04623	(0.879, 1.246)
Haib_H1hesc_Six5	0.9189	0.934326	1.00548	(0.905, 1.117)	0.824781	0.865612	0.986333	(0.873, 1.114)
Sydh_Helas3_Brca1c	0.930886	0.944248	1.00383	(0.921, 1.094)	0.755966	0.813527	1.01385	(0.93, 1.106)
Sydh_Helas3_Tbp	0.937221	0.948405	0.998907	(0.972, 1.026)	0.400581	0.502504	0.988173	(0.961, 1.016)
Haib_H1hesc_Taf1	0.946612	0.955627	1.00342	(0.908, 1.109)	0.381197	0.492767	1.04412	(0.948, 1.15)
Sydh_Hepg2_Cebpb	0.949412	0.956097	1.00285	(0.918, 1.095)	0.708644	0.774394	1.01739	(0.929, 1.114)
Uw_Ag09319_Ctcf	0.951587	0.956097	1.00662	(0.813, 1.246)	0.20498	0.306026	1.15739	(0.923, 1.451)
Sydh_Huvec_Gata2	0.961191	0.963463	1.00131	(0.950, 1.055)	0.83839	0.875022	0.994481	(0.943, 1.049)
Broad_H1hesc_Cmyc	0.973474	0.973474	1.00277	(0.852, 1.180)	0.430818	0.527939	1.06836	(0.906, 1.259)
